# Supplementary material for: The impact of tinnitus on adult cochlear implant recipients: A mixed-method approach
Source: PLoS One. 2023 Apr 20;18(4):e0284719. doi: 10.1371/journal.pone.0284719 (PMC10118117; doi:10.1371/journal.pone.0284719)
Supplement: S1 Dataset — (ZIP) [file pone.0284719.s004.zip]

Archive with 3 entries (3 files):
- Minimal data set/Cognitive interview probe dd 06.07.2021.docx
- Minimal data set/Survey raw data openfield.xlsx
- Minimal data set/Survey raw data.csv
