# Supplementary material for: The impact of tinnitus on adult cochlear implant recipients: A mixed-method approach
Source: PLoS One. 2023 Apr 20;18(4):e0284719. doi: 10.1371/journal.pone.0284719 (PMC10118117; doi:10.1371/journal.pone.0284719)
Supplement: S1 Dataset — (ZIP) [file pone.0284719.s004.zip › Minimal data set/Survey raw data openfield.xlsx]

## Sheet: Q5_Where_Tinn_Somewhere else
Q5_Where_Tinn _Somewhere else (state where):
Both ears equally	21
Both ears and inside the head	5
Sometimes on the left, sometimes on the right	2
When it's really bad the sounds surround me!	1
In the top left header	1
In the head, through the brain	1
More to the left	1
Back of the head	1
Total	33

## Sheet: Q7b_How_Tinn_Change_Other
Q7b_How_Tinn_Change_Other
Tinnitus sounds changed after implantation	11
Better since implantation	6
Tinnitus suppression in one side and worsening in the other side (bilateral)	3
Barely noticeable when SP on	1
Barely noticeable on the implantation side	1
Tinnitus suppression after implantation and worsening after few months	3
Still a problem in the no implanted ear	1
Always unbearable	1
Tinnitus worsening since implantation	3
Slight tinnitus improvement	1
Tinnitus worsening after implantation and after some times back to usual volume	2
Tinnitus worsening after implantation but improvement with SP and HA on	2
Come and go	2
After implantation tinnitus switched from one side to another (bilateral CI)	1
After implantation tinnitus switched the implanted side (unilateral CI)	1
Little worsening in volume	1
Tinnitus worsening in implanted side	1
Tinnitus worsening in the no implanted ear	1
Tinnitus induced few weeks after MRI	1
Tinnitus suppression in the implanted side	1
Tinnitus extended to both ears	1
Sometimes better, sometimes worse	1
Other	5
Total	51

## Sheet: Q26_Tinn_Adv_Oth
Q26_Tinn_Adv_Oth_Yes (Please provide details)
Migraine	11
Sleep disorder	8
Hyperacusis	1
Anger	1
Anxiety	6
Hypertension	6
Stress	11
Balance disorder	12
Concentration difficulties	3
Depression	10
Neck pain	6
Shoulder pain	2
Social isolation	1
Fatigue	10
Meniere's disease	2
TMJ disorder	1
Teeth grinding	1
DFNA9	1
Muscle tension	1
Sadness	1
Psychosomatic complaint	1
Hearing difficulties	2
Colds	3
Personality disorders	1

## Sheet: Q30_Tinn_Situ_Mge
Q30_Tinn_Situ_Mge_Change sound processor settings	N
Change volume	5
Turn volume up	4
Turn volume down	12
Change program	7
Change from scan to group	1	(change program)
Activate scan	1	(change program)
Activate café program	3	(change program)
Activate music program	1	(change program)
Activate foward focus	1	(change program)
Activate 1 on 1 setting	1	(change program)
Change microphone sensitivity	4
Use Bluetooth devices	1
Other remarks	4
Change of sound environment (from loud to quiet)	3
Switch off 'the adro'	1	(change program)
Total	49

## Sheet: Q30_Tinn_Situ_Mge_Other
Q30_Tinn_Situ_Mge_Other: Please specify:_0
Ignore tinnitus	35
Distraction, concentre on something else (book, TV, etc.)	16
Listening or playing music, radio	10
Create noise	3
Nothing/distraction works	3
Shaking the head	1
Physical exercise	1
Relaxation	3
Avoid noisy situation	2
Stand straight for a moment	1
Rest	4
Swith on hearing aid and sound processor	1
Take tranquilizers	1
Wait for it to go away	2
Turn off the sound processor	1
Manage mental health	2
Avoid stress	2
Always wear sound processors	2
Change sound processor setting	1
Move the neck	1
Turn tinnitus into music	1
Total	93

## Sheet: Q33_Tinn_Mge_Sleep_Other
Q33_Tinn_Mge_Sleep_Other: Please specify:_0
Read	16
Listen to radio/music	6
Ignore it	19
Watch TV	2
Wait for mental fatigue before going to sleep	3
Take drug	6
Physical exercise before sleeping	2
Relaxation and respiration exercise	8
Nothing	18
Turn on the sound processor	4
Distraction mentale	14
Total	98

## Sheet: Q35_Tinn_Treatm_Other
Q35_Tinn_Treatm_Other: please specify:_0
Sound therapy	1
Mindfulness	2
No treatment	14
Osteopaty	1
Take medicines	4
Hypnose	1
Try everything	1
Self-performed strategies	4
Infusion	2
Hyperbaric oxygen therapy	1
Sophrology	1
Total	32

## Sheet: Q28_Tinn_Situ_Better
Q28_Tinn_Situ_Better_Yes (Please provide details)
When avoiding specific sounds	1
Onset of migraine	1
After stressful day	1
When being distracted, focus on something else	21
When listening music or other auditory input	24
When walking	6
When wearing sound processor (and hearing aid)	37
When being not stressed, relaxed	17
When being in the water	1
When being in a quiet environment	9
When doing physical exercises	7
When I press my fingers behind my ear	1
When being on the plane	1
When doing breathing exercises/sophrology	2
When consuming herbs and alcohol	1
When being at rest	8
After a hot bath	1
When the sound processor is off	1
When being close to the sea	1
When turning down CI volume	1
After a CI fitting session	1
During the autogene training	1
Total	144

## Sheet: Q29_Tinn_Situ_Worse
Q29_Tinn_Situ_Worse_Yes (Please provide details)
When being in quiet environments	11
When being in loud/noisy/crowed envrionments	36
When being stressed	51
When being tired	12
When falling asleep	6
When drinking alcohol or coffee	7
When moving from a loud to a quiet environment	4
Without sound processor	22
When depressed or concerned	10
When being concentrated or doing a mental effort	11
After physical exercises	6
When being sick	5
When thinking or talking about tinnitus	5
When being upset, agitated	4
During sleep	3
During hearing tests	3
When being anxious	2
When being angry	3
When having a phone call	1
Without hearing aid	2
When having low blood pressure	1
When being relaxed	1
When having a migraine	1
With dizziness	1
During a Meniere's attack	2
When having a cold bath	1
When not drinking enough (water)	1
When having muscular tension	2
During humid days	1
When eating too much chocolate or salt	1
When bending for a long time	1
When being on a plane	1
During sex	1
Electromagnetic waves	1
When getting up too fast	1
When being hangry	1
Total	222
