# Supplementary material for: The impact of tinnitus on adult cochlear implant recipients: A mixed-method approach
Source: PLoS One. 2023 Apr 20;18(4):e0284719. doi: 10.1371/journal.pone.0284719 (PMC10118117; doi:10.1371/journal.pone.0284719)
Supplement: S1 Dataset — (ZIP) [file pone.0284719.s004.zip › Minimal data set/Survey raw data.csv]

Q0_Tinnitus_YN	Q1a_HearingAid_YN	Q1b_HA_LR	Q2_SP_LR	Q3_HL_Type	Q4_Descr_Tinn	Q5_Where_Tinn	Q5_Where_Tinn _Somewhere else (state where):	Q6a_Tinn_Bef	Q6b_Issue_Bef	Q7a_Tinn_Change_Aft	Q7b_How_Tinn_Change_My tinnitus got better while wearing my sound processor	Q7b_How_Tinn_Change_My tinnitus got better while not wearing my sound processor	Q7b_How_Tinn_Change_My tinnitus got worse while wearing my sound processor	Q7b_How_Tinn_Change_My tinnitus got worse while not wearing my sound processor	Q7b_How_Tinn_Change_I got tinnitus after my implantation	Q7b_How_Tinn_Change_I no longer have tinnitus	Q7b_How_Tinn_Change_Other:	Q7b_How_Tinn_Change_Other:_0	Q7b_How_Tinn_Change_Other:_0 English	Q8a_Hr_SP	Q8b_Hr_SP_Var	Q9_Pct_Time_Aware_	Q10_Pct_Time_Annoy_	Q11_wSP_Tinn_Prob	Q12_woSP_Tinn_Prob	Q13_Gen_Tinn_Prob	Q14_Diffc_Sleep_When you are wearing your sound processor	Q14_Diffc_Sleep_When you are not wearing your sound processor	Q15_Tinn_Tire_When you are wearing your sound processor	Q15_Tinn_Tire_When you are not wearing your sound processor	Q16_Tinn_Stress_When you are wearing your sound processor	Q16_Tinn_Stress_When you are not wearing your sound processor	Q17_Tinn_Depres_When you are wearing your sound processor	Q17_Tinn_Depres_When you are not wearing your sound processor	Q18_Tinn_Anx_When you are wearing your sound processor	Q18_Tinn_Anx_When you are not wearing your sound processor	Q19_Tinn_Anger_When you are wearing your sound processor	Q19_Tinn_Anger_When you are not wearing your sound processor	Q20_Tinn_Diffc_Conc_When you are wearing your sound processor	Q20_Tinn_Diffc_Conc_When you are not wearing your sound processor	Q21_Tinn_Diffc_Work_When you are wearing your sound processor	Q21_Tinn_Diffc_Work_When you are not wearing your sound processor	Q22_Tinn_Diffc_Hear_When you are wearing your sound processor	Q22_Tinn_Diffc_Hear_When you are not wearing your sound processor	Q23_Tinn_Diffc_Listen_When you are wearing your sound processor	Q23_Tinn_Diffc_Listen_When you are not wearing your sound processor	Q24_Tinn_Diffc_Convers_When you are wearing your sound processor	Q24_Tinn_Diffc_Convers_When you are not wearing your sound processor	Q25_Tinn_Diffc_Social_When you are wearing your sound processor
Yes, it does not depend on my sound processor use	Yes	Left	Right	Hearing loss in both ears, but in one more than in other	Intermittent: “comes and goes”	Inside my head		No		Yes	0	0	1	0	0	0	0			14	Does vary depending on how I take an afternoon nap.	70	30	A small problem	A small problem	A moderate problem	0	2	5	0	0	0	0	0	0	0	0	0	1	0	1	0	3	0	0	0	0	0	0
Yes, only when I am not wearing my sound processor	Yes	Right	Left	Hearing loss in both ears, but in one more than in other	Intermittent: “comes and goes”	Don’t know		Yes	A small problem	Don't know										13	Depending on what I have on during the day. If staying at home use processor less	60	70	A small problem	A moderate problem	A small problem	1	6	0	0	3	7	1	2	2	4	2	6	6	7	2	2	4	7	3	7	3	6	1
Yes, only when I am not wearing my sound processor	No		Both left and right	Hearing loss in both ears equally	Intermittent: “comes and goes”	Inside my head		Yes	A moderate problem	Yes	1	0	0	0	0	0	0			13	It depends what time I get up and what time I go to bed. I don’t wear my processors while in bed or showering, the remainder of time I do wear them	10	0 None of the time	Not a problem	A small problem	A small problem	0	1	0	0	0	1	0	0	0	1	0	0	0	1	0	0	0	1	0	0	0	1	0
Yes, only when I am not wearing my sound processor	No		Both left and right	Hearing loss in both ears equally	Intermittent: “comes and goes”	Both ears but worse in the left		Yes	A small problem	Yes	1	0	0	1	0	0	0			9		10	10	Not a problem	A moderate problem	Not a problem	0	4	0	1	0	0	0	0	0	0	0	0	0	1	0	0	0	0	0	0	0	0	0
Yes, it does not depend on my sound processor use	Yes	Left	Left	Hearing loss in both ears, but in one more than in other	Constant: I can always or usually hear it	Both ears but worse in the left		Yes	A moderate problem	Yes	1	0	0	1	1	0	0			10	Most time to reduce my tinnitus , I wear my cochier, but I’m suffering from tinnitus from both ears, causing very bad dizziness specially after implant , I wish in the future they find medication can help.	100 All of the time	100 All of the time	A big problem	A very big problem	A very big problem	7	10	5	10	5	10	5	10	5	10	0	0	7	5	3	5	7	10	5	7	5	7	5
Yes, only when I am not wearing my sound processor	Yes	Right	Left	Hearing loss in both ears, but in one more than in other	Intermittent: “comes and goes”	Both ears but worse in the right		Yes	A moderate problem	Yes	1	0	0	0	0	0	1	Still a problem in right ear	Still a problem in right ear	12	some days not on a lot as I am sleeping (often get very tired)	50	40	Not a problem	A small problem	A small problem	0	5	0	6	0	3	0	0	0	0	0	3	0	8	0	2	0	5	0	3	0	1	0
Yes, it does not depend on my sound processor use	No		Left	Hearing loss in both ears equally	Intermittent: “comes and goes”	Both ears but worse in the right		Yes	A small problem	No										17		10	0 None of the time	A small problem	A small problem	A small problem	0	1	0	0	1	1	0	0	1	0	1	0	1	0	1	0	2	0	2	0	2	0	1
Yes, it does not depend on my sound processor use	Yes	Right	Left	Hearing loss in both ears equally	Intermittent: “comes and goes”	Left ear		No		Don't know										16		90	20	Not a problem	A small problem	A small problem	5	2	2	2	2	2	0	0	0	0	0	0	1	1	1	1	0	0	2	2	0	0	0
Yes, only when I am not wearing my sound processor	No		Both left and right	Hearing loss in both ears equally	Intermittent: “comes and goes”	Both ears but worse in the left		Yes	A moderate problem	Yes	0	0	0	0	0	1	0			16		20	30	A small problem	A moderate problem	A moderate problem	0	2	0	3	0	2	0	2	0	2	0	2	0	2	0	2	0	2	0	3	0	2	0
Yes, only when I am not wearing my sound processor	No		Both left and right	Hearing loss in both ears equally	Intermittent: “comes and goes”	Inside my head		Yes	A very big problem	Yes	0	0	0	1	0	0	0			14	I tend to have, and enjoy, quiet days.	20	10	A small problem	A moderate problem	A small problem	0	2	1	4	1	1	0	0	0	0	0	0	3	2	3	1	7	0	6	1	8	0	6
Yes, it does not depend on my sound processor use	No		Left	Hearing loss in both ears equally	Intermittent: “comes and goes”	Inside my head		Yes	A small problem	No										16	I wear it all the time when I’m awake as it is the only hearing I have .	30	10	A small problem	A small problem	A small problem	0	2	2	2	1	1	1	1	1	1	2	2	2	2	2	2	2	2	2	2	10	10	5
Yes, it does not depend on my sound processor use	Yes	Left	Right	Hearing loss in both ears, but in one more than in other	Constant: I can always or usually hear it	Inside my head		Yes	A moderate problem	Yes	1	0	0	0	0	0	0			12	Wear from rising to retiring	20	10	Not a problem	A small problem	Not a problem	0	1	0	0	0	0	0	0	0	0	0	0	1	1	0	0	1	1	0	0	1	0	1
Yes, only when I am not wearing my sound processor	No		Both left and right	Hearing loss in both ears equally	Intermittent: “comes and goes”	Right ear		Yes	A moderate problem	Yes	0	0	0	0	0	1	0			15		20	0 None of the time	Not a problem	A small problem	A small problem	0	0	0	0	0	0	0	0	0	0	0	0	0	0	0	0	0	0	0	0	0	0	0
Yes, only when I am not wearing my sound processor	No		Both left and right	Hearing loss in both ears equally	Intermittent: “comes and goes”	Left ear		Yes	A moderate problem	Yes	1	0	0	0	0	0	0			13	Yes usually by 1/2 hr or so	10	10	A small problem	A moderate problem	A small problem	0	0	0	2	0	2	0	1	0	0	0	1	0	1	0	0	2	10	0	10	5	10	0
Yes, it does not depend on my sound processor use	Yes	Right	Left	Hearing loss in both ears, but in one more than in other	Constant: I can always or usually hear it	Somewhere else (state where):	Both ears equally	Yes	A moderate problem	No										14		30	10	A moderate problem	A moderate problem	A moderate problem	2	8	0	0	4	4	0	0	0	0	3	3	5	5	3	3	3	3	0	0	0	0	0
Yes, it does not depend on my sound processor use	No		Both left and right	Hearing loss in both ears equally	Constant: I can always or usually hear it	Both ears but worse in the right		Yes	A big problem	Yes	1	0	0	0	0	0	0			16		50	40	A small problem	A moderate problem	A moderate problem	0	4	6	10	4	8	4	5	2	4	5	7	6	8	6	6	5	10	4	10	4	10	4
Yes, it does not depend on my sound processor use	No		Right	Hearing loss in both ears equally	Intermittent: “comes and goes”	Right ear		Yes	A moderate problem	Yes	0	0	1	0	0	0	0			14	I wear my cochlear as soon as I get up, usually late as I stay up late at night, About 11 to 1Am each night. Watch TV every day.	10	10	A small problem	A small problem	A small problem	0	3	0	0	3	0	3	0	4	0	3	0	2	0	0	0	8	10	6	10	8	10	10
Yes, it does not depend on my sound processor use	No		Right	Hearing loss in both ears equally	Intermittent: “comes and goes”	Somewhere else (state where):	When it's really bad the sounds surround me!	No		Yes	0	0	0	0	1	0	0			15		100 All of the time	60	A very big problem	A very big problem	A very big problem	0	6	8	0	7	0	4	0	0	0	8	0	7	0	0	0	7	0	8	0	6	0	7
Yes, it does not depend on my sound processor use	No		Left	Hearing loss in both ears, but in one more than in other	Constant: I can always or usually hear it	Both ears but worse in the left		Yes	Not a problem	Yes	0	0	0	0	0	0	1	My tinnitus got wearing or not implantation	My tinnitus got wearing or not implantation	15	Yes it depends what I'm doing	100 All of the time	100 All of the time	A big problem	A big problem	A very big problem	10	10	5	5	9	9	10	10	8	8	10	10	7	7	0	0	10	10	10	10	10	10	10
Yes, only when I am not wearing my sound processor	Yes	Left	Right	Hearing loss in both ears, but in one more than in other	Constant: I can always or usually hear it	Both ears but worse in the left		Yes	A big problem	Yes	1	0	0	0	0	0	0			10	Sometimes I like to have a rest from wearing it .. especially if I’m tired or I’m letting my hair dry naturally	30	20	A small problem	A big problem	A big problem	0	7	3	8	3	7	2	7	2	8	2	7	2	6	0	4	1	0	0	0	0	1	0
Yes, only when I am not wearing my sound processor	No		Left	Hearing loss in one ear, good hearing in the other ear	Constant: I can always or usually hear it	Both ears but worse in the left		Yes	A big problem	Yes	1	0	0	0	0	0	0			16		20	10	A small problem	A big problem	A big problem	0	7	2	7	2	7	0	0	2	7	2	7	2	7	2	7	1	1	1	1	2	2	2
Yes, only when I am not wearing my sound processor	No		Left	Hearing loss in one ear, good hearing in the other ear	Constant: I can always or usually hear it	Left ear		Yes	A big problem	Yes	1	0	0	0	0	0	0			11	sometimes on the weekend i dont wear my processor all day - depends what i am doing	30	10	A small problem	A moderate problem	A moderate problem	0	2	0	1	0	3	0	1	0	1	0	0	0	3	1	2	0	3	0	3	0	5	0
Yes, it does not depend on my sound processor use	No		Right	Hearing loss in both ears, but in one more than in other	Constant: I can always or usually hear it	Both ears but worse in the left		Yes	A moderate problem	Don't know										12		50	30	A moderate problem	A big problem	A moderate problem	3	3	0	0	4	4	4	4	3	3	0	0	6	6	5	5	6	6	5	5	5	5	5
Yes, only when I am not wearing my sound processor	No		Both left and right	Hearing loss in both ears equally	Constant: I can always or usually hear it	Both ears but worse in the right		Yes	A big problem	Yes	0	0	0	1	0	0	0			12	its just when I take it out at night that it roars. the more stressed I am the more it triggers horrible.	40	50	Not a problem	A very big problem	A very big problem	8	8	8	8	0	6	0	10	0	10	0	10	0	5	0	8	0	9	7	8	6	7	0
Yes, it does not depend on my sound processor use	No		Left	Hearing loss in both ears equally	Constant: I can always or usually hear it	Both ears but worse in the right		Yes	A moderate problem	Yes	1	0	0	0	0	0	0			18	Since I been implanted my tinnitus on my left ear is very different..sounds I haven't noticed before but I manage my tinnitus well	100 All of the time	40	A moderate problem	A moderate problem	A big problem	0	4	5	0	5	0	0	0	0	0	7	0	4	4	4	0	1	5	1	10	7	0	1
Yes, it does not depend on my sound processor use	No		Left	Hearing loss in both ears equally	Constant: I can always or usually hear it	Both ears but worse in the left		Yes	A very big problem	No										14		100 All of the time	100 All of the time	A moderate problem	A very big problem	A moderate problem	5	5	6	6	9	10	8	8	7	4	10	10	8	8	4	4	7	10	9	5	10	10	8
Yes, only when I am not wearing my sound processor	Yes	Right	Right	Hearing loss in both ears equally	Intermittent: “comes and goes”	Both ears but worse in the left		Yes	A very big problem	Yes	1	0	0	0	0	0	0			16	I wear my processor a full 16hrs every day	0 None of the time	0 None of the time	Not a problem	A small problem	Not a problem	0	0	0	0	0	0	0	0	0	0	0	0	0	0	0	0	0	0	0	0	0	0	0
Yes, it does not depend on my sound processor use	No		Right	Hearing loss in both ears equally	Intermittent: “comes and goes”	Inside my head		Yes	A small problem	No										8		20	20	A small problem	A moderate problem	A small problem	3	4	3	5	2	5	0	0	0	0	0	0	2	4	0	2	5	10	2	5	1	3	1
Yes, only when I am not wearing my sound processor	No		Both left and right	Hearing loss in both ears equally	Intermittent: “comes and goes”	Inside my head		Yes	A big problem	Yes	1	0	0	0	0	0	0			16		0 None of the time	0 None of the time	Not a problem	A small problem	Not a problem	0	2	0	2	0	4	0	0	0	1	0	1	0	4	0	0	0	0	0	0	0	0	0
Yes, only when I am not wearing my sound processor	No		Both left and right	Hearing loss in both ears equally	Intermittent: “comes and goes”	Left ear		Yes	A very big problem	Yes	1	0	0	0	0	0	1	Barely noticeable when “switched on”. Unless extremely ill, (unless “switched off”), not really that noticeable	Barely noticeable when “switched on”. Unless extremely ill, (unless “switched off”), not really that noticeable	12	Depending on what time I wake/feel that (particular) day (depends on how well I sleep/slept) & what time I go to bed. Usually “Switch On” & “Switch Off” as soon as I wake/ go to bed.	10	10	Not a problem	A moderate problem	A small problem	0	5	0	5	0	5	0	5	0	0	0	0	5	5	5	5	3	10	2	10	5	10	2
Yes, it does not depend on my sound processor use	No		Both left and right	Hearing loss in both ears equally	Intermittent: “comes and goes”	Both ears but worse in the left		Yes	A moderate problem	No										8		20	20	A small problem	A moderate problem	A moderate problem	4	5	2	2	3	3	3	3	3	3	2	2	2	2	2	2	1	1	1	1	1	1	1
Yes, it does not depend on my sound processor use	No		Both left and right	Hearing loss in both ears equally	Intermittent: “comes and goes”	Inside my head		Yes	A small problem	Yes	1	0	0	0	0	0	0			14		50	20	A small problem	A moderate problem	A moderate problem	4	7	5	7	4	5	1	1	0	0	2	2	4	5	2	2	2	10	3	10	4	10	5
Yes, it does not depend on my sound processor use	No		Both left and right	Hearing loss in both ears equally	Constant: I can always or usually hear it	Both ears but worse in the left		Don’t know		Yes	0	0	0	0	0	0	1	Ich kann das nicht genau sagen. Der Tinnitus hat sich in seiner Frequenz und Intensität verändert	I can't say for sure. Tinnitus has changed in frequency and intensity	15		30	10	A small problem	A moderate problem	A moderate problem	0	5	1	7	6	7	0	0	0	1	6	8	0	0	1	7	5	10	2	10	5	10	2
Yes, it does not depend on my sound processor use	Yes	Right	Right	Hearing loss in one ear, good hearing in the other ear	Constant: I can always or usually hear it	Right ear		No		Yes	1	0	0	0	0	0	0			10		70	40	A moderate problem	A very big problem	A big problem	5	7	6	9	4	10	6	9	6	9	5	9	6	9	6	9	7	10	7	9	6	10	6
Yes, it does not depend on my sound processor use	No		Right	Hearing loss in both ears equally	Constant: I can always or usually hear it	Inside my head		Yes	A big problem	No										14		70	50	A big problem	A big problem	A big problem	5	5	8	8	5	5	7	7	5	9	5	7	5	8	5	10	8	10	7	10	8	10	7
Yes, it does not depend on my sound processor use	No		Both left and right	Hearing loss in both ears, but in one more than in other	Intermittent: “comes and goes”	Both ears but worse in the right		Yes	A moderate problem	Yes	0	1	0	0	0	0	0			12		10	10	A small problem	A small problem	A small problem	1	1	2	1	3	3	0	0	1	1	0	0	1	1	3	1	2	1	1	0	1	1	1
Yes, it does not depend on my sound processor use	No		Both left and right	Hearing loss in both ears equally	Intermittent: “comes and goes”	Both ears but worse in the left		Yes	A very big problem	Yes	1	0	0	1	0	0	0			16		20	10	A small problem	A moderate problem	A moderate problem	0	1	1	1	2	2	1	1	1	1	0	0	2	2	2	2	2	0	1	0	2	0	1
Yes, only when I am not wearing my sound processor	Yes	Right	Left	Hearing loss in both ears, but in one more than in other	Intermittent: “comes and goes”	Both ears but worse in the left		Don’t know		Yes	1	0	0	0	0	0	0			16	Nur wenn das Aufstehen sich verschiebt!	10	0 None of the time	Not a problem	A small problem	A small problem	0	0	0	1	0	0	0	0	0	0	0	1	0	0	0	0	0	0	0	0	0	0	0
Yes, only when I am not wearing my sound processor	Yes	Right	Left	Hearing loss in both ears, but in one more than in other	Intermittent: “comes and goes”	Somewhere else (state where):	Beide oren ongeveer gelijk	No		Yes	0	0	0	0	1	0	0			14	Nee elke dag ongeveer dezelfde tijden	50	10	Not a problem	A moderate problem	A moderate problem	0	0	0	0	0	0	0	0	0	0	0	0	0	0	0	0	0	0	0	0	0	0	0
Yes, it does not depend on my sound processor use	No		Left	Hearing loss in both ears equally	Constant: I can always or usually hear it	Inside my head		No		Yes	0	0	0	0	1	0	0			15	nee, draag het van een half uur na opstaan tot naar bed gaan	40	20	A moderate problem	A big problem	A moderate problem	3	3	1	1	1	1	0	0	0	0	0	0	2	2	1	1	5	5	5	5	7	7	5
Yes, it does not depend on my sound processor use	No		Left	Hearing loss in both ears, but in one more than in other	Constant: I can always or usually hear it	Left ear		Yes	A small problem	Yes	0	0	0	1	1	0	0			24		90	80	A very big problem	A very big problem	A very big problem	10	10	9	9	9	9	6	6	5	5	3	3	4	4	7	7	10	10	10	10	10	10	10
Yes, it does not depend on my sound processor use	Yes	Left	Right	Hearing loss in both ears, but in one more than in other	Intermittent: “comes and goes”	Right ear		Yes	A moderate problem	Yes	0	0	0	0	0	0	1	Sinds de operatie werd het oorsuizen veel minder	Since the operation, ringing in the ears became much less	16	Ik draag mijn CI vanaf het opstaan de hele dag.	0 None of the time	0 None of the time	Not a problem	Not a problem	Not a problem	0	0	0	0	0	0	0	0	0	0	0	0	0	0	0	0	1	0	0	0	0	0	0
Yes, it does not depend on my sound processor use	No		Right	Hearing loss in both ears equally	Constant: I can always or usually hear it	Somewhere else (state where):	Dans les deux oreilles avec la même intensité	Yes	A big problem	No										17	Acouphènes d'intensité variable et de sons différents. Quand les acouphènes deviennent insupportables, je suis dans l'obligation d'enlever le processeur. Bien que cela n'attenue pas vraiment. Le reste du temps, je porte le processeur du lever au coucher, sauf lorsqu'il surconsomme.	80	80	A big problem	A big problem	A big problem	9	9	9	9	9	9	10	8	10	8	10	8	10	10	9	9	10	9	10	8	10	8	10
Yes, it does not depend on my sound processor use	No		Left	Hearing loss in both ears equally	Constant: I can always or usually hear it	Both ears but worse in the right		Yes	A big problem	No										16	Nee ik sluit hem iedere morgen om 8 uur aan en s’avonds tegen 11 uur er weer af	100 All of the time	80	A big problem	A big problem	A big problem	10	10	8	10	8	9	7	9	6	9	6	9	5	9	5	9	2	9	5	9	8	10	5
Yes, only when I am not wearing my sound processor	No		Both left and right	Hearing loss in both ears, but in one more than in other	Intermittent: “comes and goes”	Both ears but worse in the right		Don’t know		No										15	Oui... tout dépend, et en fonction de mes activités.	20	20	A moderate problem	A big problem	A moderate problem	1	5	0	0	1	1	0	0	0	0	0	0	1	1	0	0	0	0	0	0	0	0	0
Yes, only when I am not wearing my sound processor	No		Both left and right	Hearing loss in both ears equally	Intermittent: “comes and goes”	Right ear		No		Don't know										16	Bi implantée, les acouphènes apparaissent l’orque le processeur côté droit s’éteint suite pile usée. Si je retire les 2 processeurs, je ne perçois pas mes acouphènes	20	20	Not a problem	A small problem	A small problem	0	0	2	0	2	0	1	0	3	0	0	0	2	0	1	0	3	0	3	0	4	0	1
Yes, only when I am not wearing my sound processor	Yes	Right	Left	Hearing loss in both ears, but in one more than in other	Constant: I can always or usually hear it	Both ears but worse in the right		Yes	A small problem	Yes	1	0	0	0	0	0	0			16	Bij het wakker worden zet ik mij CI op en als ik ga slapen af. Ruim 16 uur per dag.	30	10	Not a problem	A small problem	A small problem	0	1	0	0	2	1	0	0	0	0	0	1	1	5	0	0	5	10	5	9	5	10	3
Yes, only when I am not wearing my sound processor	No		Both left and right	Hearing loss in both ears equally	Constant: I can always or usually hear it	Inside my head		Yes	A very big problem	No										14	Je ne les porte pas quand je bricole (risque de salissures), fais du sport (transpiration, piscine, ...), etc.	100 All of the time	100 All of the time	A small problem	A very big problem	A very big problem	0	8	1	8	1	1	2	2	1	1	3	3	5	5	1	1	2	10	2	10	2	10	2
Yes, it does not depend on my sound processor use	Yes	Left	Right	Hearing loss in both ears, but in one more than in other	Intermittent: “comes and goes”	Both ears but worse in the left		Yes	A small problem	Yes	1	0	0	1	0	0	0			16	afhankelijk van hoe laat ik wakker wordt... meestal tussen 7 en 8 uur in de ochtend en draag dan de hele dag tot ik naar bed ga...ergens rond 2300 uur	10	0 None of the time	Not a problem	Not a problem	Not a problem	0	2	0	2	0	2	0	0	0	0	0	0	0	2	5	5	0	6	0	2	0	10	0
Yes, only when I am not wearing my sound processor	No		Left	Hearing loss in both ears equally	Constant: I can always or usually hear it	Both ears but worse in the right		Yes	A moderate problem	Yes	1	0	0	0	0	0	0			17	Het varieert niet het is elke dag bijna hetzelfde, wordt erger als ik wat meer zenuwachtig ben.	70	20	Not a problem	A small problem	A moderate problem	0	0	7	9	7	10	0	0	0	0	0	1	0	0	0	4	0	3	0	10	0	9	0
Yes, it does not depend on my sound processor use	Yes	Left	Right	Hearing loss in both ears, but in one more than in other	Constant: I can always or usually hear it	Both ears but worse in the right		Yes	A moderate problem	Yes	0	0	0	0	1	0	0			15		100 All of the time	50	A big problem	A big problem	A big problem	2	7	8	7	2	2	2	2	4	4	4	4	8	8	4	4	8	10	10	10	10	10	8
Yes, it does not depend on my sound processor use	Yes	Right	Left	Hearing loss in both ears, but in one more than in other	Constant: I can always or usually hear it	Left ear		Yes	A small problem	Yes	0	0	1	1	0	0	0			14	oui ca peut etre plus le week end généralement je mets mon processeur vers 6h30 7h et quand je me couche vers 23 h la semaine et le week end de 8h à 00h 1h ou 2 h du matin	50	40	A moderate problem	A big problem	A big problem	0	10	10	10	9	9	9	9	9	9	10	10	9	10	1	1	9	10	0	0	1	10	0
Yes, it does not depend on my sound processor use	No		Right	Hearing loss in both ears equally	Intermittent: “comes and goes”	Both ears but worse in the left		Yes	Not a problem	No										12	Hangt af van mijn werkdagen. Als ik erg moe ben die ik mij ci af.	10	0 None of the time	Not a problem	Not a problem	Not a problem	0	2	0	1	0	1	0	0	0	1	0	0	0	0	0	0	0	0	0	0	0	0	0
Yes, it does not depend on my sound processor use	Yes	Left	Right	Hearing loss in both ears equally	Constant: I can always or usually hear it	Both ears but worse in the left		Yes	A moderate problem	No										16	Nee . Het is altijd aanwezig ,mar de ene keer is het harder dan de andere keer. Ligt aan het geluid dat er in de omgeving is.	10	0 None of the time	A small problem	A small problem	A small problem	0	0	0	0	0	0	0	0	0	0	0	0	0	0	0	0	0	0	0	0	0	0	0
Yes, it does not depend on my sound processor use	No		Left	Hearing loss in both ears equally	Constant: I can always or usually hear it	Inside my head		No		Yes	0	0	1	0	1	0	0			16	elke dag.	100 All of the time	90	A very big problem	A very big problem	A very big problem	8	8	8	8	8	8	8	8	2	2	8	8	5	5	5	5	10	10	8	8	10	10	10
Yes, it does not depend on my sound processor use	Yes	Left	Right	Hearing loss in both ears equally	Constant: I can always or usually hear it	Both ears but worse in the right		Yes	A big problem	Yes	0	0	1	0	0	0	0			2	hangt af van de tinnitus	40	40	A very big problem	A moderate problem	A big problem	0	2	10	5	10	5	2	1	3	1	8	4	10	5	10	4	10	5	10	10	10	10	6
Yes, only when I am not wearing my sound processor	No		Both left and right	Hearing loss in both ears, but in one more than in other	Intermittent: “comes and goes”	Both ears but worse in the left		Yes	A small problem	No										14	Cela varie suivant si j'ai été longtemps dans le bruits avec mes implants comme une soirée dansante,réunion de personnes,famille avec enfants etc	30	30	A moderate problem	A small problem	A moderate problem	2	5	4	8	5	5	0	0	3	3	0	0	3	5	3	0	3	7	2	3	3	4	3
Yes, it does not depend on my sound processor use	No		Left	Hearing loss in both ears equally	Constant: I can always or usually hear it	Both ears but worse in the right		Yes	A very big problem	Yes	1	0	0	0	0	0	0			15	Ik draag de processor van het moment van opstaan tot ik naar bed ga	70	80	A moderate problem	A moderate problem	A moderate problem	0	4	6	6	4	5	1	1	1	1	4	5	5	5	4	0	5	10	5	10	6	10	5
Yes, only when I am not wearing my sound processor	Yes	Right	Left	Hearing loss in both ears, but in one more than in other	Constant: I can always or usually hear it	Inside my head		Yes	A moderate problem	Don't know										18	Zo lang ik wakker ben , smorgens bij het opstaan doe ik mijn CI direct in , en mijn gehoorapparaat ook	0 None of the time	0 None of the time	Not a problem	A small problem	A small problem	0	0	0	0	0	0	0	0	0	0	0	0	0	0	0	0	0	0	0	0	0	0	0
Yes, it does not depend on my sound processor use	No		Both left and right	Hearing loss in both ears equally	Intermittent: “comes and goes”	Both ears but worse in the left		Yes	A moderate problem	Yes	1	0	0	0	0	0	0			10	C'est stable	10	10	A small problem	A moderate problem	A moderate problem	1	2	2	3	2	3	0	1	1	2	0	0	1	2	0	0	1	0	1	0	1	0	1
Yes, it does not depend on my sound processor use	No		Both left and right	Hearing loss in both ears, but in one more than in other	Constant: I can always or usually hear it	Right ear		Yes	A very big problem	Yes	0	0	1	0	0	0	0			18		80	60	A big problem	A very big problem	A very big problem	5	7	3	6	5	8	5	8	5	5	4	8	4	7	3	6	3	0	2	0	4	0	4
Yes, it does not depend on my sound processor use	Yes	Left	Right	Hearing loss in both ears, but in one more than in other	Intermittent: “comes and goes”	Both ears but worse in the right		Yes	A big problem	Yes	1	0	0	0	0	0	0			16		10	10	A small problem	A small problem	A small problem	0	0	0	0	1	1	0	0	0	0	0	0	1	1	1	1	0	0	1	1	1	1	0
Yes, it does not depend on my sound processor use	No		Both left and right	Hearing loss in both ears equally	Constant: I can always or usually hear it	Left ear		Yes	A very big problem	Yes	1	0	0	0	0	0	0			24		20	20	A small problem	A moderate problem	A small problem	0	2	1	2	0	1	0	1	0	0	1	2	0	1	0	0	1	0	1	0	2	0	0
Yes, it does not depend on my sound processor use	No		Left	Hearing loss in one ear, good hearing in the other ear	Constant: I can always or usually hear it	Left ear		Yes	A very big problem	No										12	Bei Migräne trage ich den soundprozessor nicht	90	100 All of the time	A big problem	A big problem	A big problem	0	5	5	5	5	5	3	3	1	1	0	0	5	5	5	5	8	8	5	5	7	7	7
Yes, it does not depend on my sound processor use	No		Both left and right	Hearing loss in both ears, but in one more than in other	Constant: I can always or usually hear it	Inside my head		Yes	A moderate problem	Yes	1	0	0	0	0	0	0			8		10	10	Not a problem	A moderate problem	A small problem	0	1	0	1	0	1	0	1	0	1	0	0	0	0	0	0	0	4	0	2	0	3	0
Yes, it does not depend on my sound processor use	Yes	Left	Right	Hearing loss in both ears equally	Constant: I can always or usually hear it	Both ears but worse in the right		Yes	A very big problem	No										16	manchmal lasse ich mein soundprozessor auch mal aus wenn zb mehr wind oder Strassenlärm zu groß wird	100 All of the time	100 All of the time	A small problem	A very big problem	A very big problem	1	10	1	10	1	10	3	10	3	10	4	10	5	10	5	10	3	10	4	10	7	10	8
Yes, only when I am not wearing my sound processor	No		Left	Hearing loss in one ear, good hearing in the other ear	Constant: I can always or usually hear it	Left ear		Yes	A small problem	Yes	1	0	0	0	0	0	0			13		20	10	A big problem	A big problem	A moderate problem	0	0	0	0	0	0	0	0	1	0	0	0	0	2	1	2	1	1	0	0	0	0	0
Yes, it does not depend on my sound processor use	No		Left	Hearing loss in both ears equally	Intermittent: “comes and goes”	Inside my head		Yes	A big problem	No										14		40	40	A big problem	A big problem	A big problem	1	1	3	3	3	4	2	3	0	0	3	3	4	5	0	0	0	0	2	0	4	0	5
Yes, it does not depend on my sound processor use	No		Left	Hearing loss in one ear, good hearing in the other ear	Constant: I can always or usually hear it	Both ears but worse in the left		Yes	A moderate problem	Yes	0	0	0	0	1	0	1	Mein Tinnitus hatte sich nach der Operation verändert. Es waren noch andere Töne aufgetreten	My tinnitus had changed after the surgery. There were other sounds	14	Nach dem aufstehen bis zum schlafen gehen	60	80	A small problem	A moderate problem	A moderate problem	3	3	1	1	5	6	2	3	1	2	0	0	1	3	0	0	3	4	2	3	2	2	1
Yes, it does not depend on my sound processor use	No		Right	Hearing loss in both ears, but in one more than in other	Constant: I can always or usually hear it	Right ear		Yes	A big problem	No										18	Den Prozessor trage ich den ganzen Tag, nur zum Duschen und Schlafen nehme ich diesen ab.	100 All of the time	0 None of the time	Not a problem	A very big problem	A small problem	0	0	0	0	0	0	0	0	0	2	0	0	0	2	0	0	0	10	0	10	0	10	0
Yes, only when I am not wearing my sound processor	Yes	Left	Right	Hearing loss in both ears, but in one more than in other	Intermittent: “comes and goes”	Left ear		Yes	A moderate problem	Yes	1	0	0	0	0	0	0			14		10	0 None of the time	Not a problem	A moderate problem	A moderate problem	0	0	0	8	0	8	0	2	0	1	0	0	0	0	0	1	0	1	0	1	0	0	0
Yes, it does not depend on my sound processor use	Yes	Left	Right	Hearing loss in one ear, good hearing in the other ear	Intermittent: “comes and goes”	Both ears but worse in the right		Yes	A moderate problem	No										8		100 All of the time	10	Not a problem	A moderate problem	A moderate problem	0	0	1	3	0	3	0	0	0	0	0	0	1	3	0	2	2	7	2	5	1	5	1
Yes, only when I am not wearing my sound processor	Yes	Left	Right	Hearing loss in both ears, but in one more than in other	Constant: I can always or usually hear it	Somewhere else (state where):	beide Ohren, unterschiedliches Geräusch	Yes	A small problem	No										16		10	0 None of the time	Not a problem	Not a problem	Not a problem	0	0	0	0	0	0	0	0	0	0	0	0	0	0	0	0	1	1	1	1	1	1	0
Yes, only when I am not wearing my sound processor	Yes	Right	Right	Hearing loss in both ears, but in one more than in other	Intermittent: “comes and goes”	Inside my head		Yes	A very big problem	Yes	0	0	0	0	0	1	0			15	ça m'a changé la vie et on peut affronter tous les contextes bruyants le cerveau s'adapte. C'est génial et fiable. BRAVO	0 None of the time	0 None of the time	Not a problem	A small problem	Not a problem	0	0	0	0	0	0	0	0	0	0	0	0	0	0	0	0	0	0	0	0	0	0	0
Yes, it does not depend on my sound processor use	Yes	Right	Left	Hearing loss in both ears, but in one more than in other	Intermittent: “comes and goes”	Don’t know		Yes	A moderate problem	No										10		40	30	A small problem	A moderate problem	A moderate problem	3	3	0	0	2	2	1	0	0	0	0	0	0	1	0	2	1	3	1	4	1	5	1
Yes, only when I am not wearing my sound processor	Yes	Right	Left	Hearing loss in both ears, but in one more than in other	Intermittent: “comes and goes”	Both ears but worse in the left		Yes	A big problem	Yes	1	0	0	0	0	0	0			12	Oui complètement Il arrive que je n’entende pas mes acouphènes ou très peu et certaines fois ils sont plus bruyants	30	30	A small problem	A moderate problem	A moderate problem	1	3	1	3	2	2	1	1	1	1	1	1	3	3	0	0	2	2	1	1	3	3	2
Yes, it does not depend on my sound processor use	Yes	Right	Right	Hearing loss in both ears, but in one more than in other	Intermittent: “comes and goes”	Both ears but worse in the left		Yes	A big problem	Yes	1	0	0	0	0	0	0			14	En fonction de l'activité de la journée	10	0 None of the time	A small problem	A moderate problem	A moderate problem	0	6	2	5	3	5	2	5	1	5	0	2	1	6	0	0	2	10	1	5	1	5	1
Yes, it does not depend on my sound processor use	Yes	Right	Left	Hearing loss in both ears, but in one more than in other	Intermittent: “comes and goes”	Left ear		Yes	A moderate problem	Don't know										12	Oui, mais cela varie selon ma fatigue	0 None of the time	0 None of the time	Not a problem	Not a problem	A small problem	0	0	0	0	0	0	0	0	0	0	0	0	0	0	0	0	5	5	0	0	0	0	0
Yes, it does not depend on my sound processor use	No		Both left and right	Hearing loss in both ears equally	Intermittent: “comes and goes”	Left ear		Don’t know		Yes	0	0	0	1	0	0	0			24		80	80	A big problem	A very big problem	A very big problem	5	5	3	3	4	4	2	2	4	4	1	1	1	1	1	1	5	1	6	0	3	3	3
Yes, it does not depend on my sound processor use	No		Both left and right	Hearing loss in both ears equally	Intermittent: “comes and goes”	Somewhere else (state where):	Beidseitig gleich	Yes	A big problem	No										24		80	80	A big problem	A big problem	A big problem	9	9	9	9	10	10	8	8	9	9	8	8	9	9	9	9	9	9	9	9	10	10	9
Yes, it does not depend on my sound processor use	Yes	Right	Right	Hearing loss in both ears, but in one more than in other	Intermittent: “comes and goes”	Inside my head		Yes	A moderate problem	No										14		30	10	A moderate problem	A moderate problem	A moderate problem	0	0	0	0	0	0	0	0	0	0	0	0	1	1	0	0	2	2	1	1	1	1	1
Yes, it does not depend on my sound processor use	No		Both left and right	Hearing loss in both ears equally	Intermittent: “comes and goes”	Right ear		No		Don't know										14		10	30	A moderate problem	A big problem	A big problem	4	8	2	7	5	9	4	8	7	10	2	2	8	10	5	5	9	0	2	2	7	0	9
Yes, it does not depend on my sound processor use	No		Both left and right	Hearing loss in both ears equally	Intermittent: “comes and goes”	Both ears but worse in the left		Yes	A moderate problem	Yes	1	0	0	0	0	0	0			16	Vielleicht mal wenn ich länger schlafen kann...	20	10	A moderate problem	A moderate problem	A moderate problem	1	1	0	0	1	1	0	0	0	0	0	0	1	1	2	0	1	0	1	0	1	0	0
Yes, it does not depend on my sound processor use	No		Both left and right	Hearing loss in both ears equally	Intermittent: “comes and goes”	Don’t know		Yes	A moderate problem	No										10		60	80	A moderate problem	A moderate problem	A moderate problem	6	8	8	8	8	8	8	8	5	5	8	8	8	8	5	5	10	10	8	8	10	10	10
Yes, only when I am not wearing my sound processor	No		Both left and right	Hearing loss in both ears equally	Constant: I can always or usually hear it	Somewhere else (state where):	Beide Ohren gleich	Yes	A big problem	No										15		10	10	Not a problem	A big problem	A big problem	0	3	0	2	0	2	0	1	0	2	0	2	1	4	0	2	1	6	1	6	0	4	0
Yes, it does not depend on my sound processor use	Yes	Right	Left	Hearing loss in both ears, but in one more than in other	Constant: I can always or usually hear it	Both ears but worse in the right		Yes	A big problem	Don't know										17		40	30	A moderate problem	A big problem	A big problem	3	6	4	6	4	6	3	4	3	4	1	3	6	8	5	7	7	10	7	10	7	10	4
Yes, only when I am not wearing my sound processor	No		Both left and right	Hearing loss in both ears equally	Intermittent: “comes and goes”	Both ears but worse in the left		Yes	A big problem	Yes	1	0	0	0	0	0	0			16		0 None of the time	0 None of the time	Not a problem	A moderate problem	A moderate problem	0	7	0	0	0	0	0	0	0	7	0	7	0	6	0	5	0	6	0	0	0	0	0
Yes, it does not depend on my sound processor use	No		Both left and right	Hearing loss in both ears equally	Constant: I can always or usually hear it	Both ears but worse in the left		Yes	A big problem	Yes	1	0	0	1	0	0	0			17	Wenn ich schlafen gehe werden die Soundprozessors abgenommen. Beim Aufwachen wiederum ganztägig getragen	100 All of the time	50	Not a problem	A moderate problem	A moderate problem	1	4	0	0	0	3	0	2	0	0	0	1	1	2	0	0	3	6	0	2	2	10	0
Yes, it does not depend on my sound processor use	No		Both left and right	Hearing loss in both ears equally	Constant: I can always or usually hear it	Both ears but worse in the left		Yes	A big problem	Yes	0	0	0	0	0	0	1	egal ,ob mit oder ohne Soundprozessor unerträglich	whether with or without a sound processor unbearable	18		50	50	A moderate problem	A big problem	A big problem	5	8	5	7	5	7	1	1	0	0	2	2	4	6	5	5	7	7	4	4	8	8	8
Yes, it does not depend on my sound processor use	No		Right	Hearing loss in one ear, good hearing in the other ear	Constant: I can always or usually hear it	Right ear		Yes	A moderate problem	Yes	1	0	0	0	0	0	0			16		30	10	A small problem	A moderate problem	A moderate problem	0	0	1	1	1	1	0	0	0	0	0	0	1	1	2	2	1	1	1	1	1	2	1
Yes, it does not depend on my sound processor use	Yes	Left	Right	Hearing loss in both ears, but in one more than in other	Constant: I can always or usually hear it	Left ear		Yes	A moderate problem	No										14		30	20	A moderate problem	A moderate problem	A moderate problem	1	1	0	0	2	2	0	0	0	0	0	0	2	2	1	1	2	2	1	1	1	1	2
Yes, it does not depend on my sound processor use	Yes	Left	Right	Hearing loss in both ears, but in one more than in other	Constant: I can always or usually hear it	Inside my head		Yes	A moderate problem	Yes	0	0	1	0	0	0	0			14		80	80	A big problem	A big problem	A big problem	0	0	0	0	0	0	0	0	0	0	0	0	1	1	1	1	2	2	2	2	3	3	2
Yes, it does not depend on my sound processor use	No		Both left and right	Hearing loss in both ears equally	Intermittent: “comes and goes”	Somewhere else (state where):	Ich lokalisieren meinen tinnitus in beiden Ohrmuscheln	Don’t know		Don't know										16		20	30	A small problem	A small problem	A moderate problem	0	1	0	0	2	1	1	1	0	0	0	0	3	3	2	2	4	0	2	2	2	0	2
Yes, it does not depend on my sound processor use	Yes	Left	Left	Hearing loss in both ears, but in one more than in other	Intermittent: “comes and goes”	Inside my head		Yes	A moderate problem	No										0	mindestens 4 Stunden am Tag	10	10	A small problem	A moderate problem	A moderate problem	2	1	3	2	4	4	2	2	1	1	2	1	2	1	0	0	0	0	0	0	1	3	1
Yes, it does not depend on my sound processor use	Yes	Left	Right	Hearing loss in both ears, but in one more than in other	Constant: I can always or usually hear it	Both ears but worse in the right		Yes	A big problem	Yes	1	0	0	0	0	0	0			12		30	20	A small problem	A very big problem	A moderate problem	2	8	1	8	1	9	1	8	1	10	1	8	2	9	1	8	2	10	1	8	1	9	1
Yes, it does not depend on my sound processor use	Yes	Right	Left	Hearing loss in both ears, but in one more than in other	Constant: I can always or usually hear it	Both ears but worse in the right		Yes	A very big problem	Yes	1	0	0	0	0	0	0			15	meestal ben ik 15 uur op	40	30	A moderate problem	A very big problem	A big problem	5	10	3	10	3	9	1	3	1	3	1	3	2	10	5	10	3	10	4	10	5	10	5
Yes, only when I am not wearing my sound processor	No		Both left and right	Hearing loss in both ears equally	Intermittent: “comes and goes”	Somewhere else (state where):	beide Ohren mit unterschiedlichen Frequenzen sowie auch im Kopf, in der Frequenz ist das zuerst implantierte linke Ohr die tiefere Frequenz	Yes	Not a problem	Yes	0	0	0	0	0	0	1	im ersten halbjahr nach Implantation nicht mehr auftrettend, danach in der Frequenz wieder deutlich höher als vor der Implantation	no longer occurs in the first half of the year after implantation, then significantly higher in frequency than before implantation	14		10	0 None of the time	Not a problem	Not a problem	Not a problem	0	0	0	0	0	0	0	0	0	0	0	0	0	0	0	0	0	0	0	0	0	0	0
Yes, only when I am not wearing my sound processor	No		Left	Hearing loss in both ears, but in one more than in other	Intermittent: “comes and goes”	Somewhere else (state where):	beide Ohren, empfinde eine andere Seite nicht als schlimmer als auf der anderen. CI linke Seite, Osia seit 25 Oktober 2021 Erstanpassung, zuvor Hörgerät Resound Linx 3D	Yes	A moderate problem	Yes	1	0	0	1	0	0	0			14	am Wochenende meist weniger wenn ich alleine Zuhause bin	30	20	Not a problem	A moderate problem	A moderate problem	0	2	0	2	0	2	0	1	0	0	0	0	0	1	0	0	0	2	0	1	0	0	0
Yes, only when I am wearing my sound processor	Yes	Right	Left	Hearing loss in both ears, but in one more than in other	Constant: I can always or usually hear it	Left ear		No		No										8	si trop de fatigue ou endroit bruyant j 'enleve les 2	100 All of the time	100 All of the time	A very big problem	A moderate problem	A very big problem	9	4	10	4	9	4	8	6	10	6	8	6	10	5	9	6	10	10	10	10	10	10	10
Yes, it does not depend on my sound processor use	Yes	Right	Right	Hearing loss in both ears, but in one more than in other	Constant: I can always or usually hear it	Inside my head		No		Yes	0	0	0	1	0	0	0			15	Suivante mon etat ,les acouphènes montrent ou baissent un peu J'ai fait des crises mennierre durent 2 ans avant l implantation	80	100 All of the time	A big problem	A moderate problem	A big problem	7	8	9	9	9	9	6	6	8	8	0	0	7	7	0	0	10	10	10	10	10	10	8
Yes, only when I am not wearing my sound processor	Yes	Left	Right	Hearing loss in both ears, but in one more than in other	Constant: I can always or usually hear it	Left ear		Yes	A big problem	Yes	1	0	0	0	0	0	1	très faible acouphènes à droite	very weak tinnitus on the right	15		20	10	Not a problem	A small problem	A small problem	1	1	1	1	1	1	0	0	0	0	0	0	0	0	0	0	0	1	0	1	1	6	0
Yes, only when I am not wearing my sound processor	No		Left	Hearing loss in one ear, good hearing in the other ear	Constant: I can always or usually hear it	Left ear		Yes	A moderate problem	No										9	Wenn ich aus dem Haus gehe immer, allein zuhause weniger	100 All of the time	100 All of the time	Not a problem	A moderate problem	A moderate problem	0	0	0	4	0	4	0	0	0	0	0	6	0	4	0	3	2	7	0	3	0	8	0
Yes, it does not depend on my sound processor use	No		Both left and right	Hearing loss in both ears equally	Intermittent: “comes and goes”	Inside my head		Don’t know		No										8	wenn ich zu hause alleine bin, träge ich oft den prozessor nicht, es hat kein sinn für mich... nur wenn ich mit anderen sprechen will oder wenn ich draussen bin. da ist es mir wichtig, klänge und leute zu hören, zu hause nicht	10	0 None of the time	Not a problem	Not a problem	Not a problem	0	0	0	0	0	0	0	0	0	0	0	0	0	0	0	0	0	0	0	0	0	0	0
Yes, only when I am not wearing my sound processor	No		Both left and right	Hearing loss in both ears, but in one more than in other	Intermittent: “comes and goes”	Left ear		Yes	A small problem	Yes	1	0	0	0	0	0	0			15		10	0 None of the time	Not a problem	A small problem	Not a problem	0	0	0	0	0	0	0	0	0	0	0	0	0	1	0	1	0	1	0	1	0	1	0
Yes, it does not depend on my sound processor use	No		Left	Hearing loss in both ears, but in one more than in other	Intermittent: “comes and goes”	Left ear		Yes	A small problem	Yes	0	0	0	0	1	0	0			15	oui les acouphènes varient en puissance et tonalité	30	10	A moderate problem	A moderate problem	A moderate problem	1	1	1	1	1	1	1	1	1	1	1	1	1	1	1	1	2	2	2	2	4	4	2
Yes, only when I am not wearing my sound processor	Yes	Right	Right	Hearing loss in both ears, but in one more than in other	Intermittent: “comes and goes”	Right ear		No		Yes	0	0	0	0	1	0	0			16		10	10	Not a problem	A moderate problem	A moderate problem	3	0	0	3	0	3	2	0	2	3	0	3	2	3	1	0	1	3	2	0	1	0	1
Yes, it does not depend on my sound processor use	Yes	Right	Right	Hearing loss in both ears equally	Intermittent: “comes and goes”	Right ear		Yes	A moderate problem	Yes	0	0	0	0	0	0	1	Je n’avais plus d’acouphènes depuis l’implant et depuis environ 6 mois des acouphènes se manifestent par moment (avec ou sans le processeur)	I had no tinnitus since the implant and for about 6 months tinnitus manifests itself at times (with or without the processor)	14	Il y a des jours sans acouphènes et des jours où par moment je vais en avoir	90	50	A big problem	A big problem	A big problem	6	6	7	7	8	8	6	6	8	8	6	6	7	7	5	5	9	9	8	0	9	0	9
Yes, it does not depend on my sound processor use	No		Both left and right	Hearing loss in both ears equally	Constant: I can always or usually hear it	Both ears but worse in the right		Yes	A moderate problem	Yes	1	0	0	0	0	0	0			12	Suivant mon heure de levée ou de coucher Entre 12 et 14 heures	100 All of the time	100 All of the time	A moderate problem	A very big problem	A very big problem	10	10	10	10	0	0	0	0	0	0	0	0	10	10	0	0	10	10	5	5	5	5	10
Yes, it does not depend on my sound processor use	No		Both left and right	Hearing loss in both ears equally	Constant: I can always or usually hear it	Both ears but worse in the left		Yes	A big problem	No										15		100 All of the time	100 All of the time	A moderate problem	A big problem	A moderate problem	7	7	0	0	1	1	1	1	1	1	1	1	3	3	1	1	6	6	6	6	6	6	6
Yes, it does not depend on my sound processor use	No		Left	Hearing loss in one ear, good hearing in the other ear	Constant: I can always or usually hear it	Both ears but worse in the left		Yes	A big problem	Yes	1	0	0	0	0	0	0			17		20	20	A small problem	A big problem	A moderate problem	1	2	0	1	1	5	0	1	0	5	0	2	0	5	0	4	1	5	1	5	1	5	0
Yes, only when I am not wearing my sound processor	Yes	Left	Right	Hearing loss in both ears equally	Intermittent: “comes and goes”	Both ears but worse in the right		Yes	A big problem	Yes	1	0	0	0	1	0	0			12	oui cela varie selon mon état de fatigue et de nervosité.	80	90	Not a problem	A moderate problem	A moderate problem	0	9	0	9	0	9	0	0	0	9	9	9	0	7	0	0	7	7	2	2	0	0	0
Yes, it does not depend on my sound processor use	No		Both left and right	Hearing loss in both ears equally	Constant: I can always or usually hear it	Both ears but worse in the right		Yes	A small problem	Yes	0	0	1	0	0	0	1	Tinnitus hat sich seit Implantation verschlimmert.Insbesondere wenn ich keinen Soundprozessor trage.	Tinnitus has worsened since implantation. Especially when I'm not wearing a sound processor.	15		100 All of the time	100 All of the time	A big problem	A very big problem	A big problem	5	7	5	8	5	8	3	5	3	5	4	6	3	8	3	8	5	10	3	10	3	10	3
Yes, it does not depend on my sound processor use	No		Both left and right	Hearing loss in both ears equally	Constant: I can always or usually hear it	Inside my head		Yes	A very big problem	No										15		100 All of the time	100 All of the time	A big problem	A very big problem	A very big problem	7	7	6	9	8	10	1	1	0	0	0	0	10	10	4	10	10	10	5	10	8	10	6
Yes, it does not depend on my sound processor use	No		Both left and right	Hearing loss in both ears equally	Intermittent: “comes and goes”	Both ears but worse in the left		Yes	A moderate problem	Yes	1	0	0	0	0	0	0			16		50	40	A small problem	A moderate problem	A moderate problem	3	5	2	6	2	6	2	3	2	5	0	3	1	6	2	4	1	2	1	0	2	0	1
Yes, only when I am not wearing my sound processor	Yes	Right	Left	Hearing loss in both ears, but in one more than in other	Constant: I can always or usually hear it	Left ear		No		Yes	1	0	0	1	1	0	0			18		10	10	A small problem	A moderate problem	A small problem	0	1	0	0	0	1	0	0	0	0	0	0	0	1	0	0	0	2	1	4	1	4	1
Yes, it does not depend on my sound processor use	Yes	Left	Right	Hearing loss in both ears, but in one more than in other	Intermittent: “comes and goes”	Inside my head		Yes	A big problem	Yes	1	0	0	0	0	0	0			14	I perspire badly and do not wear it when working outside	30	30	A moderate problem	A small problem	A moderate problem	1	4	3	3	6	6	4	4	2	2	5	5	3	3	4	4	6	6	2	2	6	6	6
Yes, it does not depend on my sound processor use	Yes	Left	Right	Hearing loss in both ears, but in one more than in other	Constant: I can always or usually hear it	Both ears but worse in the right		Yes	A very big problem	Yes	1	0	0	0	0	0	0			14		30	30	A small problem	A very big problem	A big problem	0	8	3	8	4	9	1	4	3	6	0	0	4	8	4	9	8	10	7	10	7	10	5
Yes, it does not depend on my sound processor use	No		Both left and right	Hearing loss in both ears equally	Constant: I can always or usually hear it	Both ears but worse in the left		Yes	A big problem	Yes	1	0	0	0	0	0	0			18		10	0 None of the time	Not a problem	Not a problem	Not a problem	0	1	0	0	0	0	0	0	0	0	0	0	0	0	0	0	1	10	0	0	0	0	0
Yes, it does not depend on my sound processor use	No		Both left and right	Hearing loss in both ears, but in one more than in other	Constant: I can always or usually hear it	Inside my head		Yes	A small problem	Yes	0	0	1	0	0	0	0			17		20	10	A small problem	A small problem	A small problem	1	2	0	0	1	2	0	1	0	1	0	0	1	1	0	0	0	7	0	7	0	0	0
Yes, only when I am not wearing my sound processor	No		Right	Hearing loss in one ear, good hearing in the other ear	Constant: I can always or usually hear it	Right ear		No		No										16		100 All of the time	100 All of the time	A small problem	A very big problem	A very big problem	0	10	4	10	6	10	4	10	3	10	4	10	5	10	3	10	4	10	5	10	10	10	10
Yes, it does not depend on my sound processor use	No		Both left and right	Hearing loss in both ears equally	Intermittent: “comes and goes”	Somewhere else (state where):	auf beiden Ohren sporadisch	Yes	A small problem	Don't know										15		0 None of the time	10	A small problem	A small problem	A small problem	0	0	1	1	1	1	0	0	0	0	1	0	1	1	1	1	0	0	1	0	2	0	1
Yes, it does not depend on my sound processor use	No		Left	Hearing loss in both ears, but in one more than in other	Constant: I can always or usually hear it	Both ears but worse in the left		No		Yes	0	0	0	0	1	0	0			18	I can not function in the quiet room with no noise. My tinnitus can varies. I work in a very noisy cafe area so I'm used to being in a noise area. If tinnitus is playing up, I play music in my ears sometimes I play overnight on soft	90	40	Not a problem	Not a problem	Not a problem	1	3	0	4	0	3	0	0	0	0	2	2	2	2	0	0	2	2	2	2	0	0	1
Yes, only when I am not wearing my sound processor	No		Both left and right	Hearing loss in both ears, but in one more than in other	Intermittent: “comes and goes”	Inside my head		Yes	A big problem	Yes	1	0	0	0	0	0	0			18		10	10	A small problem	A big problem	A moderate problem	0	2	0	1	0	1	0	1	0	1	0	1	0	1	0	1	0	8	0	8	0	8	0
Yes, only when I am not wearing my sound processor	No		Left	Hearing loss in one ear, good hearing in the other ear	Constant: I can always or usually hear it	Left ear		Yes	A moderate problem	Yes	1	0	0	0	0	0	0			17		100 All of the time	100 All of the time	A small problem	A moderate problem	A moderate problem	0	0	0	0	0	0	1	3	1	3	1	3	0	2	0	2	1	5	1	5	1	5	2
Yes, it does not depend on my sound processor use	No		Left	Hearing loss in one ear, good hearing in the other ear	Constant: I can always or usually hear it	Left ear		Yes	A moderate problem	Yes	1	0	0	1	0	0	0			17	I suffer with Ménière’s syndrome, so when an attack is likely, my tinnitus is worse. Also when I'm stressed or distressed.	30	10	Not a problem	A moderate problem	A moderate problem	0	2	2	5	1	8	2	8	1	8	0	0	2	8	0	4	1	6	0	6	0	7	0
Yes, it does not depend on my sound processor use	No		Right	Hearing loss in both ears equally	Constant: I can always or usually hear it	Both ears but worse in the right		Yes	A moderate problem	Yes	0	0	1	1	0	0	0			14		50	10	A moderate problem	A moderate problem	A moderate problem	3	3	1	1	3	3	2	2	2	2	1	1	2	2	2	2	1	1	1	1	2	2	2
Yes, only when I am wearing my sound processor	Yes	Left	Right	Hearing loss in both ears equally	Intermittent: “comes and goes”	Right ear		No		Yes	0	1	1	0	1	0	0			12	I take my processor off if the tinnitus is bad or everything sounds loud . Usually after awhile I put the processor back on and its not bad then.	50	50	A moderate problem	A small problem	A moderate problem	3	4	4	3	4	3	2	1	4	2	0	0	8	5	8	5	8	5	7	5	7	5	7
Yes, it does not depend on my sound processor use	No		Both left and right	Hearing loss in both ears, but in one more than in other	Intermittent: “comes and goes”	Inside my head		Yes	A very big problem	Yes	1	1	0	0	0	0	0			16	being a shift worker and also a volunteer fire fighter some days could be longer due to call outs at all hours as we are available 24/7 and same for work.	100 All of the time	80	A moderate problem	A big problem	A big problem	8	9	7	8	6	8	9	9	8	8	9	9	8	8	8	8	9	9	8	10	9	9	10
Yes, only when I am not wearing my sound processor	Yes	Right	Left	Hearing loss in both ears, but in one more than in other	Intermittent: “comes and goes”	Left ear		Yes	A very big problem	Yes	1	0	0	0	0	0	0			6	mostly at night when I go to bed occasionally in certain areas	0 None of the time	0 None of the time	Not a problem	A small problem	A small problem	0	1	0	0	0	2	0	0	0	3	0	1	0	3	0	3	1	4	0	4	0	4	0
Yes, it does not depend on my sound processor use	No		Both left and right	Hearing loss in both ears, but in one more than in other	Constant: I can always or usually hear it	Both ears but worse in the left		Yes	A moderate problem	No										12	Usually around 12 hrs per day depending what time I get out of bed in morning and what time I go to bed at night	50	10	A small problem	A moderate problem	A small problem	2	4	3	5	2	2	0	0	0	0	0	0	2	2	0	0	1	6	3	8	2	10	0
Yes, only when I am not wearing my sound processor	Yes	Left	Right	Hearing loss in both ears, but in one more than in other	Intermittent: “comes and goes”	Right ear		Yes	A small problem	Yes	1	0	0	1	0	0	0			13	Depending on wake and sleep time and if my husband is out I forget to put on my cochlear and hearing aid.	20	10	Not a problem	A small problem	A small problem	0	3	0	2	0	1	0	0	0	1	0	1	0	2	0	1	0	1	0	2	0	1	0
Yes, it does not depend on my sound processor use	No		Both left and right	Hearing loss in both ears equally	Intermittent: “comes and goes”	Both ears but worse in the right		No		Don't know										17		80	40	A big problem	A moderate problem	A moderate problem	0	2	0	0	4	1	0	0	0	0	5	1	5	1	4	1	7	0	6	0	7	0	2
Yes, it does not depend on my sound processor use	Yes	Right	Left	Hearing loss in both ears equally	Constant: I can always or usually hear it	Inside my head		Yes	A moderate problem	No										15	it does not vary much. I put the implant on when I get up and take it off when I go to bed.	30	10	A small problem	A moderate problem	A moderate problem	0	0	0	0	1	1	0	0	1	1	0	0	1	1	1	1	5	5	5	5	5	5	5
Yes, it does not depend on my sound processor use	Yes	Right	Left	Hearing loss in both ears, but in one more than in other	Constant: I can always or usually hear it	Both ears but worse in the right		Yes	A big problem	Yes	1	0	0	0	0	0	0			13		50	50	A moderate problem	A big problem	A moderate problem	0	6	4	6	3	7	0	1	0	1	0	1	2	7	2	7	1	6	1	6	1	7	0
Yes, it does not depend on my sound processor use	No		Right	Hearing loss in both ears, but in one more than in other	Intermittent: “comes and goes”	Right ear		Don’t know		Yes	0	0	0	0	1	0	0			15	Gemiddeld gebruik	0 None of the time	10	A small problem	A moderate problem	A moderate problem	0	5	5	1	5	5	2	2	0	0	3	0	5	7	4	2	4	0	5	0	4	0	5
Yes, it does not depend on my sound processor use	Yes	Left	Right	Hearing loss in both ears, but in one more than in other	Constant: I can always or usually hear it	Both ears but worse in the right		Yes	A small problem	Yes	0	0	0	1	0	0	0			11		10	10	A small problem	A very big problem	A moderate problem	3	7	0	0	5	10	3	10	3	10	0	0	0	5	2	5	2	10	0	10	0	10	0
Yes, it does not depend on my sound processor use	No		Both left and right	Hearing loss in both ears equally	Constant: I can always or usually hear it	Right ear		Yes	A small problem	Yes	0	0	0	0	0	0	1	Mein Tinnitus besserte sich mit und ohne Soundprozessor leicht	My tinnitus improved slightly with and without a sound processor	14		30	10	A small problem	A small problem	A small problem	0	0	1	1	1	1	0	0	0	0	0	0	1	0	1	0	2	0	2	0	2	0	1
Yes, only when I am not wearing my sound processor	No		Right	Hearing loss in both ears equally	Constant: I can always or usually hear it	Both ears but worse in the right		Yes	A small problem	No										14	Vrijwel constant	20	0 None of the time	Not a problem	A moderate problem	A small problem	0	2	0	2	0	1	0	0	0	0	0	0	0	1	0	0	0	1	0	0	0	1	0
Yes, it does not depend on my sound processor use	Yes	Left	Right	Hearing loss in both ears, but in one more than in other	Constant: I can always or usually hear it	Inside my head		Yes	A moderate problem	No										16		50	10	A small problem	A moderate problem	A moderate problem	0	1	0	0	0	1	0	0	0	0	0	0	8	0	5	0	2	0	3	0	1	0	2
Yes, only when I am wearing my sound processor	No		Both left and right	Hearing loss in one ear, good hearing in the other ear	Constant: I can always or usually hear it	Right ear		No		Yes	0	0	1	0	0	0	0			15	Anfang morgen gut angenehmen tag, mir macht nicht aus, aber etwas spät Nachtmittag Abend bisschen Geräuschen, wenn den Zimmer Raum Ruhe dann merke ich.	60	70	A moderate problem	Not a problem	A small problem	4	0	5	0	4	1	4	1	4	1	4	1	7	1	2	0	8	0	2	0	8	0	2
Yes, it does not depend on my sound processor use	Yes	Right	Left	Hearing loss in both ears, but in one more than in other	Constant: I can always or usually hear it	Both ears but worse in the right		Yes	A moderate problem	Yes	0	0	0	0	0	0	1	Nach der Operation war der Tinnitus schlimmer. Nach einiger Zeit war er wieder wie gewohnt in der Lautstärke.e	After the operation, the tinnitus was worse. After some time he was back in the volume as usual.e	15		50	30	Not a problem	A moderate problem	A moderate problem	2	9	7	9	4	9	5	9	7	9	4	9	4	9	4	9	5	9	5	9	4	9	4
Yes, it does not depend on my sound processor use	No		Both left and right	Hearing loss in both ears equally	Constant: I can always or usually hear it	Both ears but worse in the left		Yes	A moderate problem	Yes	0	0	0	0	0	0	1	Habe zu dem ursprünglichen Tinnitus Ton noch weitere 4 Töne dazu bekommen nach den Operationen diese sind bis heute unverändert stark	Have added to the original tinnitus tone another 4 tones after the operations these are still strong today	15		100 All of the time	50	A moderate problem	A very big problem	A big problem	10	10	7	10	8	8	5	10	0	0	0	0	10	10	10	10	10	10	10	10	10	10	10
Yes, it does not depend on my sound processor use	No		Both left and right	Hearing loss in both ears equally	Constant: I can always or usually hear it	Somewhere else (state where):	Beide Ohren. Links durchgehender Ton, rechts in Lautstärke „morsend“ (piep, piep, piep…)	No		Yes	0	0	0	0	1	0	0			8		100 All of the time	100 All of the time	A big problem	A moderate problem	A big problem	2	2	1	1	5	5	2	2	0	0	6	6	6	6	5	5	10	10	10	10	10	10	9
Yes, it does not depend on my sound processor use	Yes	Right	Left	Hearing loss in both ears, but in one more than in other	Intermittent: “comes and goes”	Both ears but worse in the left		Yes	A very big problem	Yes	1	0	0	1	1	0	0			10	oui ça varie dans la journée, suivant la fatigue, le stress	100 All of the time	100 All of the time	A moderate problem	A very big problem	A very big problem	0	10	7	10	6	10	4	10	3	7	0	5	3	10	0	0	4	10	3	10	1	10	0
Yes, only when I am not wearing my sound processor	Yes	Right	Right	Hearing loss in both ears equally	Constant: I can always or usually hear it	Inside my head		Yes	A small problem	Yes	1	0	0	0	0	0	0			13		0 None of the time	0 None of the time	Not a problem	A small problem	Not a problem	0	1	10	0	0	1	0	1	0	3	0	1	0	1	0	5	0	10	0	10	0	9	0
Yes, only when I am not wearing my sound processor	No		Both left and right	Hearing loss in both ears equally	Intermittent: “comes and goes”	Inside my head		Yes	A very big problem	Yes	1	0	0	0	0	0	0			17		10	0 None of the time	Not a problem	A small problem	Not a problem	0	1	0	0	0	0	0	0	0	0	0	0	0	0	0	0	0	0	0	0	0	0	0
Yes, it does not depend on my sound processor use	No		Both left and right	Hearing loss in both ears equally	Intermittent: “comes and goes”	Both ears but worse in the right		Yes	A moderate problem	Yes	1	0	0	0	0	0	0			16		20	10	A small problem	A moderate problem	A moderate problem	1	1	0	0	1	2	0	0	0	0	0	0	0	1	0	0	0	0	0	0	1	1	0
Yes, it does not depend on my sound processor use	No		Right	Hearing loss in one ear, good hearing in the other ear	Constant: I can always or usually hear it	Both ears but worse in the right		Yes	A moderate problem	Yes	0	0	0	0	0	0	1	Nach der CI Implantation wurde der Tinnitus gleichmäßiger	CI implantation, tinnitus became more uniform	14		70	30	A moderate problem	A moderate problem	A big problem	0	0	0	0	5	5	0	0	0	0	3	3	2	2	0	0	5	0	5	5	5	5	4
Yes, it does not depend on my sound processor use	No		Left	Hearing loss in both ears equally	Intermittent: “comes and goes”	Inside my head		No		No										15	Varieert weinig.	0 None of the time	10	A small problem	A small problem	A small problem	0	0	0	0	4	0	0	0	0	0	0	0	5	0	5	0	8	0	8	0	0	0	0
Yes, only when I am not wearing my sound processor	No		Both left and right	Hearing loss in both ears equally	Intermittent: “comes and goes”	Inside my head		No		No										18		10	0 None of the time	Not a problem	A small problem	Not a problem	0	0	0	0	0	0	0	0	0	0	0	0	0	0	0	0	0	0	0	0	0	0	0
Yes, only when I am not wearing my sound processor	No		Left	Hearing loss in one ear, good hearing in the other ear	Intermittent: “comes and goes”	Left ear		Yes	A moderate problem	No										4	Vorwiegend außer Haus, unter Leuten, beim Autofahren. Allein (oder fast allein) zu Haus brauche ich ihn nicht.	20	10	Not a problem	A small problem	A small problem	0	1	0	0	0	1	0	0	0	0	0	1	0	0	0	0	0	0	0	0	0	0	0
Yes, only when I am not wearing my sound processor	No		Left	Hearing loss in both ears, but in one more than in other	Intermittent: “comes and goes”	Both ears but worse in the left		Yes	A big problem	Yes	1	0	0	0	0	0	0			12		50	50	A moderate problem	A very big problem	A big problem	0	7	1	8	2	9	1	8	1	5	3	9	1	9	1	10	0	10	3	9	1	10	2
Yes, it does not depend on my sound processor use	No		Both left and right	Hearing loss in both ears, but in one more than in other	Constant: I can always or usually hear it	Inside my head		No		Yes	0	0	0	0	1	0	0			24	Non	100 All of the time	100 All of the time	A big problem	A big problem	A big problem	10	10	10	10	10	10	10	10	10	10	0	0	10	10	10	10	10	10	10	10	10	10	10
Yes, it does not depend on my sound processor use	No		Both left and right	Hearing loss in both ears equally	Constant: I can always or usually hear it	Inside my head		No		Yes	0	0	0	0	1	0	0			8	Ça dépend de ce que je fais: si je suis seul chez moi et que je ne regarde pas la télé, je ne les porte pas.	20	10	A small problem	A small problem	A small problem	0	0	1	1	1	1	1	1	0	0	1	1	2	2	1	1	2	2	1	10	2	10	2
Yes, it does not depend on my sound processor use	Yes	Left	Right	Hearing loss in both ears, but in one more than in other	Constant: I can always or usually hear it	Right ear		Yes	A moderate problem	No										16		50	20	A moderate problem	A moderate problem	A moderate problem	1	1	0	0	1	1	0	0	1	1	4	4	4	4	0	0	1	1	3	3	2	2	0
Yes, it does not depend on my sound processor use	No		Both left and right	Hearing loss in both ears equally	Intermittent: “comes and goes”	Somewhere else (state where):	beide Ohren einzeln und gleich schlimm	Yes	A very big problem	Yes	0	0	0	0	0	0	1	Mein Tinnitus wurde deutlich besser, mit und ohne Soundprozessor	My tinnitus got much better, with and without sound processor	17	Variiert nicht	10	10	A small problem	A small problem	A small problem	0	0	0	0	1	1	0	0	0	0	0	0	1	1	0	0	1	0	1	10	1	10	1
Yes, only when I am not wearing my sound processor	Yes	Right	Right	Hearing loss in both ears, but in one more than in other	Intermittent: “comes and goes”	Left ear		Yes	A moderate problem	Yes	1	0	0	0	0	0	0			12	Ik neem sinds een maand deel aan een proef waar de geluidsprocessor anders is geprogammeerd. Het volume is 3x zo sterk en de sisklanken zijn heftig. Ik probeer mijn geluidsprocessor zo laat mogelijk in de ochtend in te schakelen uit angst voor het overweldigend geluid. Door die nieuwe instelling kan ik nu wel via mijn I-pad het geluid beter horen van bijvoorbeeld de TV of van facetimen of telefon…	30	10	Not a problem	A small problem	A small problem	0	3	0	0	0	0	0	0	0	0	0	0	0	0	0	0	0	3	0	6	0	6	0
Yes, it does not depend on my sound processor use	Yes	Right	Left	Hearing loss in both ears, but in one more than in other	Constant: I can always or usually hear it	Inside my head		Yes	A big problem	Yes	0	0	0	0	0	0	1	Na implantatie nog meer oorsuizen erbij maar door de CI en gehoorapparaat in te hebben eoverstemd het buitengeluid gelukkig zodat het wat minder erg klinkt.elukkig	After implantation even more ringing in the ears but by having the CI and hearing aid in, the outside noise fortunately drowned out so that it sounds less bad.	17	Nee, van opstaan tot naar bed gaan. Alleen wanneer ik smiddags op bed even rust gaat hij af	100 All of the time	100 All of the time	A moderate problem	A very big problem	A very big problem	10	10	7	10	9	10	8	10	5	8	7	9	10	10	10	10	10	10	7	10	10	10	9
Yes, it does not depend on my sound processor use	Yes	Right	Right	Hearing loss in one ear, good hearing in the other ear	Constant: I can always or usually hear it	Both ears but worse in the left		No		Yes	0	0	0	0	1	0	0			15		60	50	A moderate problem	A moderate problem	A moderate problem	5	5	6	6	5	5	4	4	4	4	4	4	5	5	4	4	4	4	4	4	4	4	4
Yes, it does not depend on my sound processor use	Yes	Left	Right	Hearing loss in both ears, but in one more than in other	Constant: I can always or usually hear it	Inside my head		Yes	A small problem	Yes	1	0	0	0	0	0	0			15	Bei Stress verstärkt er sich so, dass ich Kopfschmerzen bekomme.	60	30	A small problem	A big problem	A big problem	3	7	2	7	6	8	6	8	3	6	7	4	5	8	6	2	3	9	7	10	6	10	4
Yes, only when I am not wearing my sound processor	No		Both left and right	Hearing loss in both ears equally	Constant: I can always or usually hear it	Somewhere else (state where):	Beidseitig, ein Rauschen, das identisch ist	Yes	A very big problem	Yes	1	0	1	1	1	1	1	Mein Tinnitus hat sich deutlich verbessert, vor der Implantation hatte ich eine Vielzahl von unterschiedlich lauten Geräuschen. Diese haben mir das Leben schwer gemacht Nur wenn ich geschlafen habe, hatte ich “Ruhe”	My tinnitus has improved significantly, before the implantation I had a variety of different loud noises. These made life difficult for me Only when I slept, I had "rest"	18		10	0 None of the time	Not a problem	A moderate problem	A small problem	0	2	0	2	0	2	0	2	0	2	0	2	0	2	0	0	0	10	0	10	0	10	0
Yes, only when I am wearing my sound processor	Yes	Right	Left	Hearing loss in one ear, good hearing in the other ear	Constant: I can always or usually hear it	Don’t know		Yes	A small problem	Yes	0	0	0	0	0	0	1	Kommt und geht. Wie Rasenmäher, oder Waschmaschine	Come and go. Such as lawn mower, or washing machine	8	Mit der Maske ist es für mich sehr schwierig. Brille , Soundprozessor Maske da bin ich oft überfordert.	100 All of the time	100 All of the time	A big problem	A big problem	A big problem	6	8	0	8	5	9	4	8	6	6	5	8	2	4	3	3	5	5	5	5	3	4	1
Yes, it does not depend on my sound processor use	Yes	Right	Right	Hearing loss in one ear, good hearing in the other ear	Intermittent: “comes and goes”	Right ear		Yes	A moderate problem	Yes	1	0	0	0	0	0	0			18	Ich lege mein CI erst ab, wenn ich ins Bett gehe. Im Urlaub am Strand trage ich kein CI, damit es mir nicht in den Sand fällt und ich dort meist nicht kommunizieren muss und mein Mann kennt mich gut genug.	40	40	A small problem	A big problem	A small problem	1	4	0	3	1	6	0	0	0	6	1	4	0	3	0	4	1	6	0	2	1	6	0
Yes, it does not depend on my sound processor use	No		Both left and right	Hearing loss in both ears equally	Constant: I can always or usually hear it	Both ears but worse in the right		Yes	A moderate problem	Yes	1	0	0	0	0	0	0			16		20	30	A small problem	A big problem	A big problem	1	5	2	5	4	5	2	5	2	5	3	5	2	5	1	5	2	4	2	5	2	5	2
Yes, it does not depend on my sound processor use	No		Right	Hearing loss in both ears, but in one more than in other	Intermittent: “comes and goes”	Inside my head		Yes	A very big problem	Yes	1	0	0	0	0	0	0			15	La fréquence et l'intensité de mes acouphènes est très variable. Cela dépend surtout de la durée et la qualité de sommeil .	100 All of the time	100 All of the time	A moderate problem	A big problem	A big problem	0	0	5	10	5	10	2	4	2	4	0	0	3	7	5	9	4	10	10	10	10	10	10
Yes, it does not depend on my sound processor use	No		Left	Hearing loss in one ear, good hearing in the other ear	Constant: I can always or usually hear it	Both ears but worse in the left		Yes	A big problem	Yes	1	0	0	1	0	0	0			16		10	10	A small problem	A big problem	A moderate problem	0	5	1	8	1	8	0	1	0	0	0	0	4	10	1	7	1	7	0	5	4	9	0
Yes, only when I am not wearing my sound processor	No		Both left and right	Hearing loss in both ears, but in one more than in other	Intermittent: “comes and goes”	Don’t know		No		Yes	0	0	0	1	0	0	0			15		10	10	Not a problem	A small problem	A small problem	0	0	0	0	0	2	0	0	0	1	0	0	0	0	0	0	0	0	0	0	0	0	0
Yes, it does not depend on my sound processor use	Yes	Right	Left	Hearing loss in both ears equally	Constant: I can always or usually hear it	Inside my head		Yes	A moderate problem	No										16		60	20	A moderate problem	A very big problem	A moderate problem	5	8	5	5	5	5	5	5	5	5	2	2	5	8	2	2	5	5	5	5	5	5	5
Yes, only when I am not wearing my sound processor	No		Left	Hearing loss in both ears equally	Intermittent: “comes and goes”	Left ear		Yes	A very big problem	Yes	1	0	0	0	0	0	0			15	Als CI heb ik er geen last van. Als ik naar bed ga, doe ik CI uit en dan maakt het een oorsuizen.	20	20	A small problem	A moderate problem	A moderate problem	5	8	3	8	5	7	2	5	1	1	1	1	1	5	1	5	4	7	8	8	5	7	3
Yes, only when I am wearing my sound processor	Yes	Left	Left	Hearing loss in both ears, but in one more than in other	Intermittent: “comes and goes”	Left ear		No		Yes	0	0	0	0	1	0	0			10		50	50	A moderate problem	Not a problem	A moderate problem	0	0	5	0	7	0	4	0	5	0	6	0	8	0	5	0	6	0	8	0	6	0	5
Yes, it does not depend on my sound processor use	No		Both left and right	Hearing loss in both ears equally	Intermittent: “comes and goes”	Right ear		Yes	A big problem	Yes	0	0	0	0	0	0	1	Der Tinntus ist weiterhin da, klingt anders als vor der Implantation, aber der geht nun schneller weg	The tinntus is still there, sounds different than before implantation, but it now goes away faster	12	ich machen zwischendurch Hörpause, um die Ohren zu entlasten oder einfach mal zur Ruhe zu kommen.	50	50	A very big problem	A very big problem	A very big problem	5	5	1	1	10	10	10	10	10	10	10	10	10	10	10	10	10	10	10	10	10	10	10
Yes, it does not depend on my sound processor use	Yes	Left	Right	Hearing loss in both ears, but in one more than in other	Intermittent: “comes and goes”	Both ears but worse in the left		No		No										15	Wochenende eventuell etwas länger als unter der Woche Im Urlaub oder bei Krankheit mehr Hörpausen möglich, daher dann kürzere Tragedauer	10	10	A small problem	A moderate problem	A moderate problem	0	0	0	0	1	1	0	0	0	0	0	0	0	1	0	1	0	0	0	0	1	0	0
Yes, it does not depend on my sound processor use	Yes	Right	Left	Hearing loss in both ears, but in one more than in other	Constant: I can always or usually hear it	Inside my head		Yes	A moderate problem	No										17		90	10	A small problem	A small problem	A small problem	0	0	0	0	1	1	0	0	0	0	0	0	0	0	0	0	1	1	0	0	0	0	0
Yes, it does not depend on my sound processor use	Yes	Right	Right	Hearing loss in both ears, but in one more than in other	Constant: I can always or usually hear it	Somewhere else (state where):	Im Kopf oben links	Yes	A very big problem	Yes	1	0	0	1	0	0	0			16	Die Frage verstehe nicht	50	80	A moderate problem	A very big problem	A moderate problem	2	3	0	0	2	5	0	3	1	5	0	5	2	10	2	10	2	10	1	10	3	10	2
Yes, it does not depend on my sound processor use	Yes	Right	Left	Hearing loss in both ears, but in one more than in other	Constant: I can always or usually hear it	Both ears but worse in the right		Yes	A big problem	No										24	Elke dag constant tot ik ga slapen	70	70	A moderate problem	A moderate problem	A big problem	8	8	3	3	1	2	0	0	0	0	0	0	1	4	0	1	2	10	5	10	6	10	4
Yes, it does not depend on my sound processor use	No		Left	Hearing loss in both ears equally	Constant: I can always or usually hear it	Inside my head		Yes	A moderate problem	No										11	Ben 78 jaar en woon alleen. Door Corona nog nauwelijks fysieke contacten. Daardoor komt het voor dat ik een dag helemaal geen gebruik maak van m’n CI. Sinds ik dit jaar heb deelgenomen aan een wetenschappelijk onderzoek VUmc ontdekt, dat ik met een andere CI afstelling beter muziek kan beluisteren. Wat eerst klonk als “kattegejank” klinkt nù bij solo muziek als muziek in de ören. Concerten kan ik…	60	40	A small problem	A moderate problem	A small problem	1	3	2	3	0	1	0	0	0	0	0	0	1	3	0	0	4	0	10	0	5	0	2
Yes, it does not depend on my sound processor use	No		Left	Hearing loss in one ear, good hearing in the other ear	Constant: I can always or usually hear it	Both ears but worse in the left		Yes	A big problem	Yes	1	0	0	0	0	0	0			10		50	40	A moderate problem	A big problem	A big problem	2	5	2	4	1	5	2	5	1	4	1	4	2	6	2	6	1	5	2	6	2	7	2
Yes, only when I am not wearing my sound processor	No		Both left and right	Hearing loss in both ears equally	Constant: I can always or usually hear it	Both ears but worse in the right		Yes	A big problem	No										16	Ich trage die SP gleich nach dem Aufwachen bis zum Schlafen gehen	10	10	Not a problem	A moderate problem	A small problem	0	1	0	1	1	2	0	0	0	1	0	1	0	1	0	0	2	10	5	10	5	10	2
Yes, only when I am wearing my sound processor	No		Both left and right	Hearing loss in both ears equally	Intermittent: “comes and goes”	Right ear		No		Don't know										16	Am Wochenende zwischen 14 und 16 Stunden	20	10	A moderate problem	Not a problem	A moderate problem	3	0	1	0	5	0	1	0	1	0	3	0	5	0	3	0	10	0	8	0	8	0	8
Yes, it does not depend on my sound processor use	Yes	Left	Right	Hearing loss in both ears, but in one more than in other	Constant: I can always or usually hear it	Left ear		Yes	A big problem	No										17	Kommt drauf an wann ich meinen Tag beginne wann ich morgens aufstehe. Und ob ich arbeiten muss oder ob Wochenende ist. Am Wochenende mache ich es manchmal später rein wenn ich alleine bin muss ich ja nicht hören können ausser ich möchte TV schauen oder Musik hören.	70	70	Not a problem	A big problem	A big problem	5	3	4	7	5	7	5	10	3	8	0	0	0	4	0	0	4	6	0	8	0	8	0
Yes, it does not depend on my sound processor use	Yes	Left	Right	Hearing loss in both ears, but in one more than in other	Constant: I can always or usually hear it	Both ears but worse in the right		Yes	A small problem	Yes	1	0	0	0	0	0	0			14		80	50	A moderate problem	A big problem	A big problem	2	5	2	2	4	7	0	0	0	1	0	0	4	6	3	5	4	7	4	8	5	8	3
Yes, only when I am not wearing my sound processor	Yes	Right	Right	Hearing loss in both ears, but in one more than in other	Intermittent: “comes and goes”	Inside my head		Yes	A moderate problem	Yes	1	0	0	0	0	0	0			14	Oui bien sûr des fois je me couche tôt ou me lève plus tôt ou plus tard ,c'est pour cela que je n'oublie pas la recharge	40	30	A small problem	A moderate problem	A moderate problem	1	3	0	2	1	2	0	0	0	2	0	3	0	2	0	0	1	3	1	3	0	4	0
Yes, it does not depend on my sound processor use	Yes	Right	Right	Hearing loss in both ears equally	Intermittent: “comes and goes”	Inside my head		Yes	A moderate problem	Don't know										18		10	20	A moderate problem	A moderate problem	A moderate problem	2	2	6	10	6	10	0	3	2	2	0	0	8	8	6	8	6	10	5	10	10	10	10
Yes, it does not depend on my sound processor use	No		Left	Hearing loss in both ears equally	Constant: I can always or usually hear it	Inside my head		Yes	A moderate problem	No										12	Cela varie selon mes activités, mes besoins d'entendre, mon état de santé	30	60	A moderate problem	A big problem	A big problem	0	0	0	10	5	8	0	0	0	5	0	3	0	7	0	5	0	0	0	0	10	10	4
Yes, it does not depend on my sound processor use	No		Both left and right	Hearing loss in both ears equally	Intermittent: “comes and goes”	Inside my head		Yes	A big problem	No										17	Suivant l'heure du coucher	50	50	A moderate problem	A big problem	A big problem	5	5	5	5	5	5	4	4	3	3	3	3	3	3	1	1	3	3	3	3	5	5	5
Yes, it does not depend on my sound processor use	Yes	Right	Left	Hearing loss in both ears equally	Intermittent: “comes and goes”	Both ears but worse in the left		Yes	A moderate problem	Don't know										16		10	10	A small problem	A small problem	A small problem	0	0	0	0	3	1	0	0	1	0	0	0	2	0	2	0	1	0	0	0	1	0	2
Yes, it does not depend on my sound processor use	Yes	Left	Left	Hearing loss in both ears equally	Constant: I can always or usually hear it	Both ears but worse in the right		Yes	A big problem	Yes	1	0	0	0	0	0	0			24	Tagsüber beide Nachts auf der li. Seite	50	50	A small problem	A very big problem	A very big problem	10	10	2	8	5	8	3	8	5	8	5	8	7	9	4	8	5	10	3	10	5	10	3
Yes, only when I am not wearing my sound processor	Yes	Left	Right	Hearing loss in both ears, but in one more than in other	Constant: I can always or usually hear it	Inside my head		Yes	A moderate problem	Yes	1	0	0	0	0	0	0			16	Je porte mon processeur toute la journée, sauf quand je fais une sieste.	50	70	Not a problem	A moderate problem	A moderate problem	0	1	0	1	0	0	0	0	0	0	0	0	0	0	0	0	0	0	0	0	1	1	0
Yes, it does not depend on my sound processor use	No		Both left and right	Hearing loss in both ears, but in one more than in other	Constant: I can always or usually hear it	Both ears but worse in the left		Yes	A very big problem	No										14	Am WE	80	100 All of the time	A moderate problem	A big problem	A very big problem	7	7	8	8	10	10	5	5	5	5	5	5	7	9	7	8	4	8	4	8	5	8	5
Yes, it does not depend on my sound processor use	Yes	Left	Right	Hearing loss in both ears, but in one more than in other	Constant: I can always or usually hear it	Both ears but worse in the left		Yes	A moderate problem	Yes	1	0	0	0	0	0	0			10		40	20	A small problem	A moderate problem	A moderate problem	0	3	0	2	1	2	0	0	0	0	1	2	1	2	1	2	2	3	2	3	1	2	0
Yes, only when I am not wearing my sound processor	No		Both left and right	Hearing loss in both ears, but in one more than in other	Constant: I can always or usually hear it	Inside my head		Yes	A big problem	Yes	1	0	0	0	0	0	0			13	Une heure ou deux	20	20	Not a problem	A moderate problem	A moderate problem	0	2	0	2	0	2	0	0	0	0	0	0	0	2	0	2	0	0	0	0	0	0	0
Yes, it does not depend on my sound processor use	No		Right	Hearing loss in both ears equally	Intermittent: “comes and goes”	Somewhere else (state where):	In mijn hoofd.... via de hersenen en je wordt het gek als je hebt. Gelukkig komt het bij.mij vooral. Bij de.drukte of vermoeidheid	Don’t know		Yes	1	0	0	0	0	0	0			14	Werk 3 dagen in de week dan heb ik mijn processor langer dan 12 uur aan 4x 13 uur en 3x 16 uur	0 None of the time	40	A moderate problem	A very big problem	A small problem	5	0	9	9	8	9	10	10	2	2	6	7	9	2	8	8	10	8	8	8	9	9	6
Yes, it does not depend on my sound processor use	No		Both left and right	Hearing loss in both ears equally	Constant: I can always or usually hear it	Both ears but worse in the left		Yes	A big problem	No										12	Mon temps d activation est à peu près identique tous les jours	70	70	A big problem	A big problem	A big problem	4	3	5	5	5	6	5	6	3	3	3	3	7	7	6	6	7	7	7	7	6	6	7
Yes, only when I am not wearing my sound processor	Yes	Left	Right	Hearing loss in both ears, but in one more than in other	Constant: I can always or usually hear it	Right ear		Yes	A small problem	Yes	1	0	0	0	0	0	0			14	Varieert soms: als ik de processor nog niet op heb gehad, vind ik het soms lekker rustig…. Ik heb dan geen last van tinnitus.	0 None of the time	0 None of the time	Not a problem	A small problem	A small problem	0	3	0	0	0	0	0	0	0	0	0	0	0	0	0	0	2	0	1	0	0	0	0
Yes, it does not depend on my sound processor use	No		Both left and right	Hearing loss in both ears equally	Constant: I can always or usually hear it	Somewhere else (state where):	Im Kopf und Ohren es ist für mich ein Gemüts Indikator	Yes	A very big problem	Yes	1	0	0	0	0	0	0			15	12 bis 17 abhängig von den Arbeit Schicht meine Frau	30	20	A moderate problem	A big problem	A big problem	0	4	7	7	2	5	3	7	3	7	3	6	4	6	4	6	4	7	4	7	3	7	4
Yes, only when I am not wearing my sound processor	No		Both left and right	Hearing loss in both ears equally	Constant: I can always or usually hear it	Inside my head		Yes	A big problem	No										12		100 All of the time	100 All of the time	Not a problem	A moderate problem	A moderate problem	0	6	2	8	1	5	0	5	1	4	0	5	1	4	0	2	2	9	2	10	4	10	3
Yes, it does not depend on my sound processor use	No		Left	Hearing loss in one ear, good hearing in the other ear	Constant: I can always or usually hear it	Both ears but worse in the left		Yes	A big problem	No										16		30	30	A moderate problem	A big problem	A moderate problem	2	6	2	2	4	7	5	8	6	9	3	9	6	9	2	7	4	9	3	7	4	8	3
Yes, it does not depend on my sound processor use	Yes	Left	Left	Hearing loss in both ears equally	Intermittent: “comes and goes”	Left ear		Yes	A moderate problem	No										15		50	30	A moderate problem	A moderate problem	A moderate problem	0	7	5	5	5	5	3	3	3	3	5	5	7	7	3	3	8	8	8	8	8	8	8
Yes, it does not depend on my sound processor use	No		Both left and right	Hearing loss in both ears, but in one more than in other	Intermittent: “comes and goes”	Left ear		Yes	A big problem	No										15		40	30	A moderate problem	A big problem	A moderate problem	0	1	3	5	4	5	0	0	2	4	1	3	2	5	2	5	2	6	2	4	2	5	0
Yes, only when I am not wearing my sound processor	Yes	Left	Right	Hearing loss in both ears equally	Constant: I can always or usually hear it	Both ears but worse in the right		Yes	A small problem	No										14		10	10	Not a problem	A moderate problem	A small problem	0	1	0	0	1	1	1	1	0	1	0	0	1	1	0	1	0	0	0	0	0	0	0
Yes, only when I am not wearing my sound processor	No		Left	Hearing loss in one ear, good hearing in the other ear	Constant: I can always or usually hear it	Both ears but worse in the left		Yes	A very big problem	Yes	1	0	0	0	0	0	0			24		50	40	A small problem	A big problem	A big problem	0	8	0	1	2	10	1	4	0	1	1	10	1	5	1	6	1	7	1	5	0	8	1
Yes, only when I am not wearing my sound processor	No		Both left and right	Hearing loss in both ears equally	Intermittent: “comes and goes”	Left ear		Yes	A big problem	Yes	0	0	0	0	0	0	1	Hatte vor Implantate rechts Tinitus jetzt nur links	Had before implants right tinitus now only left	15	Versteh die Frage nicht	0 None of the time	0 None of the time	Not a problem	A big problem	A big problem	0	0	0	9	0	9	0	3	0	3	0	8	0	2	0	3	8	0	4	0	3	0	4
Yes, it does not depend on my sound processor use	No		Right	Hearing loss in both ears equally	Constant: I can always or usually hear it	Both ears but worse in the left		Yes	A very big problem	No										11	Ik doe mijn processor op rond 7u als ik de deur uit ga, meestal doe ik mijn processor af als ik thuis kom, omdat ik dan moe ben en rust nodig heb. Ik wil even geen geluid horen. het verschilt wel per dag wanneer ik hem afzet en weer op zet omdat ik vaak tussen 1 en 2 uur thuis ben, Het kan weleens gebeuren dat ik mijn processor pas weer opzet als er iemand thuis komt rond 3, 4 of 5u. als ik allee…	60	100 All of the time	Not a problem	A very big problem	A very big problem	3	10	2	10	0	10	0	10	0	0	0	10	0	8	8	10	2	10	6	8	2	10	0
Yes, it does not depend on my sound processor use	Yes	Left	Right	Hearing loss in both ears, but in one more than in other	Constant: I can always or usually hear it	Both ears but worse in the right		Yes	A big problem	No										13		40	30	A moderate problem	A big problem	A moderate problem	1	2	1	2	1	2	1	2	1	2	0	0	2	4	1	5	2	7	2	7	3	8	1
Yes, it does not depend on my sound processor use	No		Right	Hearing loss in both ears equally	Constant: I can always or usually hear it	Inside my head		Yes	A very big problem	Yes	1	0	0	0	0	0	0			18		100 All of the time	20	A small problem	A big problem	A very big problem	0	4	0	7	1	10	2	10	2	10	0	8	1	8	1	10	2	8	1	10	2	10	2
Yes, it does not depend on my sound processor use	No		Both left and right	Hearing loss in both ears equally	Intermittent: “comes and goes”	Somewhere else (state where):	ich höre seit 2010 Musik, mal lauter und mal leiser. Kommt mir links mehr vor	Yes	A small problem	Yes	0	0	0	0	0	0	1	rechts wurde der Tinnitus nachdem Implantat besser, links ist nachdem einsetzen des Implantates die Musik, kann sehr nervig sein, erst aufgetreten	on the right the tinnitus became better after implant, on the left after insertion of the implant the music, can be very annoying, only occurred	20		40	70	A moderate problem	A moderate problem	A moderate problem	0	3	1	1	9	8	1	1	7	7	9	9	8	8	7	7	8	10	8	10	8	10	6
Yes, only when I am not wearing my sound processor	No		Both left and right	Hearing loss in both ears equally	Intermittent: “comes and goes”	Inside my head		Yes	A big problem	Yes	0	0	0	0	0	1	1	Ich habe nur noch ganz selten Tinnitus	rarely have tinnitus anymore	17		0 None of the time	0 None of the time	Not a problem	A small problem	A small problem	0	2	0	0	0	1	0	0	0	0	0	0	0	1	0	0	0	0	0	0	0	0	0
Yes, it does not depend on my sound processor use	Yes	Right	Left	Hearing loss in both ears, but in one more than in other	Constant: I can always or usually hear it	Somewhere else (state where):	Dans les deux oreilles avec une intensité identique des deux cotés	Yes	A small problem	No										16	Ne varie normalement pas	0 None of the time	0 None of the time	Not a problem	A small problem	Not a problem	0	0	0	0	0	0	0	0	0	0	0	0	0	0	0	0	0	0	0	0	0	0	0
Yes, only when I am not wearing my sound processor	No		Right	Hearing loss in one ear, good hearing in the other ear	Constant: I can always or usually hear it	Right ear		Yes	A big problem	Yes	1	0	0	0	0	0	0			14	Manchmal trage ich ihn auch nicht so viel, da ich auch ohne mit links nich sehr gut höre.	20	30	A small problem	A moderate problem	A small problem	0	0	3	7	2	6	1	5	2	6	1	3	1	5	2	8	2	8	4	9	4	8	2
Yes, it does not depend on my sound processor use	Yes	Right	Right	Hearing loss in both ears, but in one more than in other	Intermittent: “comes and goes”	Inside my head		Yes	A big problem	Don't know										15		30	20	A moderate problem	A moderate problem	A moderate problem	0	2	0	0	2	3	2	3	2	3	3	4	3	5	3	3	4	10	4	10	5	10	3
Yes, it does not depend on my sound processor use	Yes	Left	Right	Hearing loss in both ears, but in one more than in other	Constant: I can always or usually hear it	Left ear		Yes	A moderate problem	No										15	Ich trage mein Ci den ganzen Tag, und da ich wenig Schlaf brauche sehr lange.	100 All of the time	100 All of the time	A moderate problem	A moderate problem	A moderate problem	0	1	0	0	1	2	0	0	0	0	1	0	1	1	0	0	1	2	1	3	2	2	0
Yes, it does not depend on my sound processor use	Yes	Right	Right	Hearing loss in both ears equally	Intermittent: “comes and goes”	Inside my head		Yes	A small problem	No										16		20	10	A small problem	A moderate problem	A moderate problem	0	0	0	0	1	1	0	0	0	0	1	1	1	1	1	1	0	1	0	0	0	0	0
Yes, only when I am not wearing my sound processor	No		Right	Hearing loss in one ear, good hearing in the other ear	Intermittent: “comes and goes”	Right ear		Don’t know		Don't know										16		0 None of the time	0 None of the time	Not a problem	Not a problem	Not a problem	0	0	0	0	0	0	0	0	0	0	0	0	0	0	0	0	0	0	0	0	0	0	0
Yes, only when I am not wearing my sound processor	No		Left	Hearing loss in one ear, good hearing in the other ear	Intermittent: “comes and goes”	Inside my head		Yes	A small problem	Yes	1	0	0	0	0	0	0			12		10	0 None of the time	Not a problem	A small problem	A small problem	1	5	1	4	0	2	0	0	0	0	0	2	0	2	0	1	0	0	0	0	0	1	0
Yes, it does not depend on my sound processor use	Yes	Right	Left	Hearing loss in both ears, but in one more than in other	Intermittent: “comes and goes”	Both ears but worse in the left		Yes	A big problem	Yes	1	0	0	0	0	0	0			24	selon la fatigabilité en fait je crois qu'ils sont toujours présents mais que j y porte une attention plus au moins importante selon un seuil de tolérance liées à la fatigue plus important quand il y a de longues heures d'écoute Visio téléphone ou quand les oreilles sont agressées en durée avec des sons tels que souffleries ventilations aspirateur perceuses	100 All of the time	50	A moderate problem	A very big problem	A moderate problem	0	10	10	10	10	10	0	0	10	10	4	8	10	10	0	0	7	10	0	0	6	6	0
Yes, it does not depend on my sound processor use	No		Both left and right	Hearing loss in both ears equally	Constant: I can always or usually hear it	Inside my head		Yes	A very big problem	Yes	1	0	0	0	0	0	0			15	Ça varie d’un jour à l’autre,en ce qui concerne les acouphènes.	30	50	A big problem	A very big problem	A big problem	5	8	6	9	6	9	4	8	0	4	3	6	5	8	1	5	6	9	7	10	8	10	7
Yes, it does not depend on my sound processor use	No		Both left and right	Hearing loss in both ears equally	Intermittent: “comes and goes”	Inside my head		Yes	A small problem	No										12	Ich trage die Prozessoren den ganzen Tag, ca. 2x am Tag mache ich Hörpausen von ca. 30 Minuten. Da lege ich beide Prozessoren ab. In Lärmbereichen (Restaurant, Gesellschaften, Auto, Flugzeug) schalte ich auf Lärm-, wenn ich Musik mache auf Musik- Programm Fürs Fernsehen nehme ich den Audio Transmitter.	10	10	Not a problem	Not a problem	Not a problem	0	0	0	0	1	1	0	0	0	0	0	0	1	1	1	1	1	10	1	10	0	0	0
Yes, it does not depend on my sound processor use	Yes	Right	Left	Hearing loss in both ears, but in one more than in other	Intermittent: “comes and goes”	Inside my head		Yes	Not a problem	Yes	1	0	0	0	0	0	0			14		10	0 None of the time	Not a problem	Not a problem	Not a problem	0	0	0	0	0	0	0	0	0	0	0	0	0	0	0	0	0	0	0	0	0	0	0
Yes, it does not depend on my sound processor use	No		Both left and right	Hearing loss in both ears equally	Constant: I can always or usually hear it	Both ears but worse in the right		Yes	A moderate problem	Yes	1	0	0	0	0	0	0			18		30	40	Not a problem	Not a problem	Not a problem	0	0	0	0	2	2	0	0	0	0	0	0	0	0	0	0	0	0	0	0	0	0	0
Yes, it does not depend on my sound processor use	Yes	Left	Right	Hearing loss in both ears, but in one more than in other	Intermittent: “comes and goes”	Both ears but worse in the right		Yes	A moderate problem	No										14	14 H par jours est une moyenne et la plus régulière . Sinon il m'arrive de le porter de temps à autre pour une durée de 18 h ou de 12h.	60	20	A small problem	A moderate problem	A moderate problem	0	1	0	0	1	2	0	0	0	0	0	0	1	1	0	0	0	0	0	0	0	0	0
Yes, only when I am not wearing my sound processor	No		Left	Hearing loss in both ears, but in one more than in other	Intermittent: “comes and goes”	Inside my head		Yes	A small problem	Don't know										12		0 None of the time	20	Not a problem	A small problem	A small problem	0	0	2	10	0	0	0	0	0	0	0	0	10	10	0	0	5	10	5	0	5	0	0
Yes, only when I am not wearing my sound processor	Yes	Right	Left	Hearing loss in one ear, good hearing in the other ear	Intermittent: “comes and goes”	Left ear		Yes	A small problem	Yes	0	1	0	0	0	0	0			14		0 None of the time	0 None of the time	Not a problem	A small problem	Not a problem	0	0	0	0	0	0	0	0	0	1	0	0	0	0	0	0	0	0	0	0	0	0	0
Yes, it does not depend on my sound processor use	Yes	Right	Left	Hearing loss in both ears, but in one more than in other	Constant: I can always or usually hear it	Both ears but worse in the right		Yes	A moderate problem	Yes	1	1	0	0	0	0	0			14	Nee dat is bijna altijd zo	20	10	A small problem	A moderate problem	A moderate problem	0	3	5	5	0	0	0	0	0	0	0	0	3	5	0	0	3	3	2	5	2	5	2
Yes, only when I am not wearing my sound processor	Yes	Left	Right	Hearing loss in both ears equally	Constant: I can always or usually hear it	Inside my head		Yes	A moderate problem	No										13		30	10	A small problem	A moderate problem	A moderate problem	1	8	3	8	2	8	1	1	0	0	0	0	1	5	0	1	0	8	1	8	1	6	0
Yes, it does not depend on my sound processor use	No		Both left and right	Hearing loss in both ears equally	Constant: I can always or usually hear it	Both ears but worse in the left		Yes	A small problem	Yes	0	0	0	0	0	0	1	er wurde etwas stärker	he got a little stronger	16		50	40	A small problem	A moderate problem	A moderate problem	0	2	0	0	0	3	2	4	2	4	2	4	2	5	1	2	1	10	1	10	1	10	1
Yes, only when I am not wearing my sound processor	Yes	Left	Right	Hearing loss in both ears equally	Intermittent: “comes and goes”	Inside my head		Yes	A big problem	Don't know										15	Environ 14 heures ou 15 heures par jour porter processeur droit car je ne peut pas m’en passer	30	20	Not a problem	A moderate problem	A moderate problem	3	3	0	3	0	2	2	2	3	3	4	4	3	3	1	1	4	4	4	4	5	5	4
Yes, it does not depend on my sound processor use	No		Both left and right	Hearing loss in both ears equally	Constant: I can always or usually hear it	Somewhere else (state where):	Beide Ohren, teilweise im Kopf	No		Yes	0	0	0	0	1	0	0			12		100 All of the time	100 All of the time	A very big problem	A very big problem	A very big problem	10	10	10	10	10	10	10	10	10	10	5	5	10	10	10	10	10	10	10	10	10	10	10
Yes, it does not depend on my sound processor use	Yes	Right	Left	Hearing loss in both ears equally	Constant: I can always or usually hear it	Somewhere else (state where):	Beiden Ohren, Intensität wechselt	Yes	A moderate problem	No										15		50	30	A moderate problem	A moderate problem	A moderate problem	0	0	3	3	2	2	0	0	0	0	2	2	1	0	2	0	6	0	2	0	4	0	2
Yes, only when I am not wearing my sound processor	Yes	Right	Left	Hearing loss in both ears, but in one more than in other	Intermittent: “comes and goes”	Don’t know		Yes	A small problem	Yes	1	0	0	0	0	0	0			18	Je le met tout le temps à part quand je dors, prendre une douche.	20	10	Not a problem	A small problem	Not a problem	0	1	0	0	0	0	0	0	0	0	0	0	0	5	0	0	0	3	0	0	2	0	0
Yes, it does not depend on my sound processor use	Yes	Left	Right	Hearing loss in both ears equally	Constant: I can always or usually hear it	Inside my head		No		Yes	0	0	0	0	1	0	0			24		40	10	A small problem	A very big problem	A moderate problem	2	10	2	10	2	10	0	7	1	7	1	5	3	10	0	8	2	10	2	10	2	10	0
Yes, it does not depend on my sound processor use	No		Both left and right	Hearing loss in both ears equally	Constant: I can always or usually hear it	Left ear		No		Yes	0	0	0	0	1	0	0			16		100 All of the time	50	A small problem	A moderate problem	A moderate problem	5	9	7	9	5	8	5	8	5	8	5	9	5	8	5	8	5	10	5	9	6	10	6
Yes, it does not depend on my sound processor use	No		Left	Hearing loss in both ears, but in one more than in other	Intermittent: “comes and goes”	Left ear		Yes	A big problem	Yes	0	0	0	0	1	0	0			12	cela ne varie pas	40	40	Not a problem	A moderate problem	A moderate problem	0	1	0	3	0	2	0	0	0	5	0	1	0	1	0	1	4	7	6	4	7	8	5
Yes, it does not depend on my sound processor use	No		Both left and right	Hearing loss in both ears equally	Intermittent: “comes and goes”	Both ears but worse in the right		Yes	A moderate problem	Yes	1	0	0	0	0	0	0			16		20	10	Not a problem	A moderate problem	A small problem	0	0	0	1	0	1	0	0	0	0	0	0	0	1	0	1	0	5	0	5	0	5	0
Yes, it does not depend on my sound processor use	No		Both left and right	Hearing loss in both ears equally	Constant: I can always or usually hear it	Both ears but worse in the left		Yes	A big problem	Yes	0	0	1	0	0	0	0			12		100 All of the time	50	A moderate problem	A very big problem	A big problem	10	10	5	9	5	8	4	10	1	2	0	0	5	10	3	7	5	10	5	10	5	10	5
Yes, only when I am not wearing my sound processor	No		Both left and right	Hearing loss in both ears equally	Constant: I can always or usually hear it	Both ears but worse in the right		Yes	A moderate problem	Yes	1	0	0	0	0	0	1	I had tinnitus in my right ear for 50 years before a CI. I now only hear it when my sound processor is off. I got mild tinnitus in my left ear following a CI in my left ear. Similarly I only hear left side tinnitus with my left processor off.	I had tinnitus in my right ear for 50 years before a CI. I now only hear it when my sound processor is off. I got mild tinnitus in my left ear following a CI in my left ear. Similarly I only hear left side tinnitus with my left processor off.	16	It varies between 12 and 16 depending on physical activity. I like to keep moving.	10	0 None of the time	Not a problem	A moderate problem	Not a problem	0	0	0	3	0	4	0	4	0	2	0	0	0	4	0	3	0	10	0	10	0	10	0
Yes, it does not depend on my sound processor use	No		Right	Hearing loss in both ears equally	Constant: I can always or usually hear it	Both ears but worse in the left		Yes	A very big problem	No										15		100 All of the time	100 All of the time	A small problem	A very big problem	A big problem	0	10	10	10	5	10	0	5	0	10	0	10	0	5	0	5	3	7	10	10	10	10	3
Yes, it does not depend on my sound processor use	Yes	Left	Right	Hearing loss in both ears, but in one more than in other	Constant: I can always or usually hear it	Left ear		Yes	A very big problem	Yes	1	0	0	0	0	0	0			16		100 All of the time	70	Not a problem	A big problem	A big problem	2	2	4	9	1	9	0	1	0	2	0	0	0	3	0	0	0	3	0	1	0	3	0
Yes, it does not depend on my sound processor use	No		Left	Hearing loss in both ears equally	Constant: I can always or usually hear it	Inside my head		Yes	A moderate problem	No										15		20	0 None of the time	A small problem	A moderate problem	A small problem	5	5	3	6	3	3	0	0	0	0	0	0	0	3	0	0	0	2	0	0	0	0	0
Yes, it does not depend on my sound processor use	No		Left	Hearing loss in both ears equally	Constant: I can always or usually hear it	Both ears but worse in the right		Yes	Not a problem	Yes	0	0	0	0	0	0	1	The tinnitus worsened in my left ear.	The tinnitus worsened in my left ear.	16		0 None of the time	0 None of the time	Not a problem	A small problem	Not a problem	0	0	0	0	0	0	0	0	0	0	0	0	0	0	0	0	0	0	0	0	0	0	0
Yes, it does not depend on my sound processor use	Yes	Left	Right	Hearing loss in both ears, but in one more than in other	Constant: I can always or usually hear it	Somewhere else (state where):	Both ears	Yes	A moderate problem	No										15	From rising to going to bed. so it could be 18 hours if having a late night.	50	20	A small problem	A moderate problem	A moderate problem	0	0	0	0	2	2	0	0	0	0	0	0	0	0	0	0	3	0	3	0	0	0	0
Yes, it does not depend on my sound processor use	Yes	Left	Right	Hearing loss in both ears, but in one more than in other	Constant: I can always or usually hear it	Both ears but worse in the left		Yes	A very big problem	Yes	1	0	0	0	0	0	0			18		100 All of the time	50	A moderate problem	A very big problem	A big problem	0	0	10	10	4	4	3	3	3	3	7	7	4	4	4	4	6	10	6	6	10	10	10
Yes, it does not depend on my sound processor use	No		Right	Hearing loss in both ears equally	Constant: I can always or usually hear it	Don’t know		Yes	A small problem	No										10	I use it when I need it. Not when I am alone in my flat unless watching TV/using phone. But at all times outside my flat. Varies becuase I'm retired.	70	10	A small problem	A moderate problem	A small problem	0	1	0	1	1	2	0	1	0	0	0	1	0	1	0	0	2	0	1	0	1	0	1
Yes, it does not depend on my sound processor use	Yes	Left	Right	Hearing loss in both ears equally	Intermittent: “comes and goes”	Both ears but worse in the left		Yes	A big problem	Yes	1	0	0	0	0	0	0			16		40	30	A small problem	A moderate problem	A moderate problem	0	2	1	3	0	2	0	1	0	1	0	0	0	2	0	0	1	5	1	5	1	8	1
Yes, it does not depend on my sound processor use	No		Left	Hearing loss in both ears equally	Constant: I can always or usually hear it	Inside my head		Yes	A moderate problem	No										13		50	20	A moderate problem	A moderate problem	A moderate problem	0	0	0	0	0	0	0	0	0	0	0	0	0	0	0	0	2	2	2	2	2	2	0
Yes, it does not depend on my sound processor use	No		Left	Hearing loss in both ears equally	Constant: I can always or usually hear it	Inside my head		Yes	A moderate problem	No										12		80	20	A small problem	A moderate problem	A moderate problem	0	0	0	0	0	0	0	0	0	0	0	0	0	0	0	0	0	5	0	0	0	0	0
Yes, it does not depend on my sound processor use	No		Left	Hearing loss in both ears equally	Constant: I can always or usually hear it	Both ears but worse in the right		Yes	A moderate problem	Yes	0	0	0	1	0	0	0			17		30	10	A moderate problem	A big problem	A moderate problem	0	0	2	5	1	4	1	4	1	4	1	4	1	6	1	4	0	7	0	4	1	4	1
Yes, only when I am not wearing my sound processor	Yes	Left	Right	Hearing loss in both ears equally	Constant: I can always or usually hear it	Inside my head		Yes	A moderate problem	Yes	1	0	0	0	0	0	0			12	If I’m not going out, I might wear it less.	40	10	Not a problem	A moderate problem	A small problem	0	4	0	0	0	0	0	0	0	0	0	0	0	2	0	2	0	10	0	2	0	10	0
Yes, it does not depend on my sound processor use	Yes	Right	Left	Hearing loss in both ears, but in one more than in other	Constant: I can always or usually hear it	Left ear		No		Yes	0	0	0	0	1	0	0			12		90	100 All of the time	A moderate problem	A very big problem	A very big problem	6	8	8	10	10	10	10	10	10	10	10	10	10	10	10	10	10	10	10	10	10	10	10
Yes, it does not depend on my sound processor use	Yes	Left	Right	Hearing loss in both ears, but in one more than in other	Intermittent: “comes and goes”	Both ears but worse in the left		Yes	A moderate problem	Yes	0	0	0	0	0	0	1	Tinnitus am Implantat Ohr ist besser geworden. Am Hörgerät Ohr ist er lauter geworden	Tinnitus am Implantat Ohr ist besser geworden. Am Hörgerät Ohr ist er lauter geworden	15		70	50	A small problem	A moderate problem	A big problem	3	7	0	0	2	6	0	2	1	6	0	5	0	5	0	3	0	2	0	1	0	1	0
Yes, only when I am not wearing my sound processor	No		Right	Hearing loss in one ear, good hearing in the other ear	Intermittent: “comes and goes”	Right ear		Yes	A moderate problem	Yes	1	0	0	0	0	0	0			12	i put it on after my shower in the morning and i take it off when I come home from work or before my evening shower	30	20	A small problem	A small problem	A small problem	1	1	1	1	1	1	0	0	0	0	0	0	1	2	0	2	0	2	0	2	0	2	0
Yes, it does not depend on my sound processor use	No		Right	Hearing loss in both ears equally	Intermittent: “comes and goes”	Both ears but worse in the left		Yes	A moderate problem	Don't know										16		40	20	A moderate problem	A moderate problem	A moderate problem	0	2	0	0	5	5	0	0	1	1	0	0	3	3	2	2	5	10	3	10	3	3	3
Yes, it does not depend on my sound processor use	Yes	Left	Right	Hearing loss in both ears, but in one more than in other	Intermittent: “comes and goes”	Both ears but worse in the right		Yes	A moderate problem	Yes	0	0	0	0	0	0	1	Der Tinnitus im rechten Ohr (mit und ohne Soundprozessor) hat sich nach der OP vom Pfeifen auf ein Rauschen verändertveränder	The tinnitus in the right ear (with and without sound processor) has changed after the operation from whistling to noisechange	17	Tragezeit während der wachen Zeit, also fast immer gleich...	30	10	A moderate problem	A moderate problem	A moderate problem	0	1	0	0	0	1	0	0	0	2	0	0	0	0	0	0	0	0	0	0	0	0	0
Yes, it does not depend on my sound processor use	Yes	Right	Left	Hearing loss in both ears, but in one more than in other	Constant: I can always or usually hear it	Left ear		Yes	A moderate problem	Yes	0	0	0	0	0	0	1	It was originally in my right ear before the implant. After the implant it moved to the left and eased . Implant in left ear.	It was originally in my right ear before the implant. After the implant it moved to the left and eased . Implant in left ear.	16	It varies only by an hour or two.	10	0 None of the time	A small problem	A small problem	A small problem	0	0	0	0	0	0	0	0	0	0	1	1	0	0	0	0	1	1	0	0	0	0	0
Yes, only when I am not wearing my sound processor	No		Left	Hearing loss in one ear, good hearing in the other ear	Constant: I can always or usually hear it	Left ear		Yes	A very big problem	Yes	1	0	0	0	0	0	0			12		20	10	A small problem	A big problem	A moderate problem	0	7	1	1	1	7	0	2	0	3	0	1	0	4	0	3	0	4	0	8	0	6	0
Yes, it does not depend on my sound processor use	No		Right	Hearing loss in one ear, good hearing in the other ear	Constant: I can always or usually hear it	Both ears but worse in the right		Yes	A very big problem	Yes	1	0	0	0	0	0	0			14		100 All of the time	100 All of the time	A moderate problem	A very big problem	A very big problem	10	10	10	10	10	10	9	9	9	9	6	6	10	10	10	10	8	8	8	8	7	7	8
Yes, it does not depend on my sound processor use	No		Both left and right	Hearing loss in both ears equally	Constant: I can always or usually hear it	Both ears but worse in the right		No		Don't know										16		20	10	A moderate problem	A small problem	A moderate problem	0	0	0	0	1	1	0	0	1	1	0	0	1	1	1	1	1	1	1	1	1	1	1
Yes, it does not depend on my sound processor use	Yes	Left	Left	Hearing loss in both ears, but in one more than in other	Intermittent: “comes and goes”	Left ear		Yes	A moderate problem	Yes	1	0	0	0	0	0	0			10		30	20	A small problem	A moderate problem	A moderate problem	0	0	0	0	1	1	0	0	0	0	0	0	2	2	0	0	2	2	2	2	1	1	0
Yes, it does not depend on my sound processor use	No		Left	Hearing loss in one ear, good hearing in the other ear	Constant: I can always or usually hear it	Both ears but worse in the left		Yes	A moderate problem	Yes	1	0	0	0	0	0	0			12		20	20	A moderate problem	A very big problem	A big problem	0	9	1	10	1	9	1	9	1	8	0	7	2	8	1	8	1	8	1	7	1	8	2
Yes, it does not depend on my sound processor use	Yes	Left	Right	Hearing loss in both ears, but in one more than in other	Intermittent: “comes and goes”	Both ears but worse in the left		Yes	A very big problem	Yes	1	0	0	0	0	0	0			17	Es kommt drauf an wieviel ich zu tun habe, mal ist es ein Rauschen und mal ist dort noch ein Zusätzlicher Ton. Der hält aber nur drei Tage und sobald ich wieder mehr Freizeit habe höre ich nur noch ein Rauschen. Hauptsächlich auf der Seite das Hörgerätes. Das ist auch da wenn ich es nicht trage.	50	50	A moderate problem	A big problem	A big problem	0	0	3	4	6	4	6	3	7	4	6	4	4	2	6	3	9	5	6	3	7	2	8
Yes, it does not depend on my sound processor use	Yes	Left	Right	Hearing loss in both ears, but in one more than in other	Intermittent: “comes and goes”	Inside my head		No		Yes	0	0	0	0	0	0	1	Erst aufgetreten vor einigen Wochen, circa 4 Wochen nach MRT.	Only occurred a few weeks ago, about 4 weeks after MRI.	14		50	40	A moderate problem	A big problem	A big problem	3	8	3	3	10	10	5	5	8	8	10	10	8	6	7	7	5	10	5	5	5	5	3
Yes, it does not depend on my sound processor use	No		Both left and right	Hearing loss in both ears, but in one more than in other	Constant: I can always or usually hear it	Inside my head		Yes	A big problem	No										16	Keine großen Unterschiede.	100 All of the time	100 All of the time	A moderate problem	A very big problem	A big problem	10	10	5	5	0	0	5	5	0	0	0	0	5	5	4	4	4	4	3	10	6	10	2
Yes, it does not depend on my sound processor use	Yes	Right	Left	Hearing loss in both ears, but in one more than in other	Constant: I can always or usually hear it	Both ears but worse in the left		Yes	A big problem	Yes	0	0	1	0	0	0	0			12		100 All of the time	100 All of the time	A big problem	A big problem	A big problem	8	7	6	4	9	9	6	6	6	6	3	3	3	3	2	2	4	4	3	3	6	6	4
Yes, it does not depend on my sound processor use	No		Left	Hearing loss in both ears equally	Constant: I can always or usually hear it	Inside my head		Yes	A moderate problem	No										15		50	10	Not a problem	A small problem	A small problem	3	0	3	7	3	3	1	1	1	1	0	0	0	0	0	0	8	8	2	2	1	1	0
Yes, it does not depend on my sound processor use	Yes	Right	Left	Hearing loss in both ears equally	Constant: I can always or usually hear it	Inside my head		Yes	A very big problem	No										16	Through the day it is mild, of a night it is like standing on the train platform. While the southern arora is flying by at a 100 kl an hr	80	50	A small problem	A very big problem	A big problem	7	10	10	10	7	10	5	10	5	10	5	10	7	10	7	10	5	10	5	10	7	10	5
Yes, it does not depend on my sound processor use	No		Left	Hearing loss in both ears equally	Intermittent: “comes and goes”	Both ears but worse in the right		Yes	A moderate problem	Yes	0	0	0	0	0	0	1	Its no better or worse - the type of sound changed in the ear that i have my implant. Changed from a constant ring to a bubbling noise	Its no better or worse - the type of sound changed in the ear that i have my implant. Changed from a constant ring to a bubbling noise	16	I wear my processor for all waking hours so it doesn't vary much except if I'm going out for dinner and staying up later	30	0 None of the time	A small problem	A small problem	A small problem	0	0	0	0	0	0	0	0	0	0	0	0	0	0	0	0	5	5	5	5	5	5	0
Yes, it does not depend on my sound processor use	No		Right	Hearing loss in one ear, good hearing in the other ear	Constant: I can always or usually hear it	Right ear		Yes	A moderate problem	Yes	1	0	0	0	0	0	0			10		20	10	Not a problem	A small problem	A small problem	0	2	0	0	0	1	1	3	0	0	0	1	1	5	0	0	1	4	1	2	1	4	1
Yes, it does not depend on my sound processor use	No		Both left and right	Hearing loss in both ears equally	Constant: I can always or usually hear it	Somewhere else (state where):	Both ears and inside my head.	Yes	A moderate problem	No										12	Depends on if i'm working but on average it would be no less than 10 hrs/day.	70	40	A moderate problem	A big problem	A big problem	5	9	7	9	5	8	4	7	4	4	2	2	5	8	2	5	5	9	2	9	3	9	7
Yes, only when I am not wearing my sound processor	No		Both left and right	Hearing loss in both ears equally	Intermittent: “comes and goes”	Inside my head		Yes	A moderate problem	Yes	1	0	0	0	0	0	0			15		20	10	Not a problem	A moderate problem	A small problem	0	0	0	1	0	1	0	2	0	0	0	1	0	1	0	0	0	4	0	0	0	0	0
Yes, only when I am wearing my sound processor	No		Left	Hearing loss in both ears, but in one more than in other	Intermittent: “comes and goes”	Inside my head		No		No										15	Not sure if your asking if I wear the processor for more or less hrs a day, (about same number of hrs) Or are you asking does the noise in my hear changes ?	0 None of the time	0 None of the time	A small problem	A small problem	A small problem	0	2	0	2	0	1	0	0	0	0	0	0	0	2	0	0	2	0	2	0	2	0	0
Yes, it does not depend on my sound processor use	Yes	Right	Left	Hearing loss in both ears, but in one more than in other	Intermittent: “comes and goes”	Right ear		Yes	A small problem	Yes	0	0	0	0	0	1	1	I no longer have tinnitus in my left ear	I no longer have tinnitus in my left ear	14	Shift work , sometimes night shift so longer or shorter	20	20	Not a problem	Not a problem	A small problem	0	3	3	3	2	3	1	1	1	3	0	0	0	0	0	0	0	0	0	0	0	0	0
Yes, it does not depend on my sound processor use	No		Left	Hearing loss in both ears equally	Constant: I can always or usually hear it	Right ear		Yes	A moderate problem	No										16		100 All of the time	30	A moderate problem	A big problem	A big problem	0	7	7	0	0	0	0	0	0	0	0	0	0	0	0	0	5	0	6	0	7	0	4
Yes, only when I am not wearing my sound processor	No		Right	Hearing loss in one ear, good hearing in the other ear	Constant: I can always or usually hear it	Right ear		Yes	A moderate problem	Yes	0	0	0	1	0	0	0			10		30	30	Not a problem	A moderate problem	A moderate problem	0	2	0	3	0	3	0	2	0	2	0	3	0	2	0	0	2	4	1	4	0	2	0
Yes, it does not depend on my sound processor use	Yes	Left	Right	Hearing loss in both ears equally	Intermittent: “comes and goes”	Left ear		Yes	A moderate problem	Yes	1	0	0	0	0	0	0			15		10	10	A small problem	A small problem	A small problem	0	0	0	0	1	1	0	0	0	0	1	1	0	0	0	0	1	1	0	0	0	0	0
Yes, it does not depend on my sound processor use	Yes	Left	Right	Hearing loss in both ears, but in one more than in other	Constant: I can always or usually hear it	Right ear		No		Yes	0	0	0	0	1	0	0			10	It does depend on what I’m doing for the day. If I have early appointments I put it on early. With just being home it can go on later	100 All of the time	20	A small problem	A small problem	Not a problem	0	0	3	2	2	1	0	0	0	0	0	0	0	0	0	0	3	3	0	0	1	1	0
Yes, only when I am not wearing my sound processor	No		Right	Hearing loss in both ears, but in one more than in other	Intermittent: “comes and goes”	Both ears but worse in the right		Yes	A small problem	No										2	Depends on going out. When I stay home and not wear it	10	60	Not a problem	A small problem	A small problem	1	1	0	0	0	1	0	0	0	0	0	0	0	1	0	0	0	2	0	1	0	1	0
Yes, it does not depend on my sound processor use	Yes	Left	Right	Hearing loss in both ears, but in one more than in other	Intermittent: “comes and goes”	Right ear		Yes	A moderate problem	Yes	1	0	0	0	0	0	0			15		20	10	A small problem	A moderate problem	A small problem	0	1	1	2	1	2	0	0	0	1	0	0	1	2	0	0	0	0	0	2	0	2	0
Yes, only when I am not wearing my sound processor	No		Left	Hearing loss in both ears, but in one more than in other	Intermittent: “comes and goes”	Inside my head		Don’t know		Don't know										18	not sure really	0 None of the time	0 None of the time	A small problem	A moderate problem	A small problem	0	2	0	0	0	0	0	0	0	0	0	0	1	0	0	0	2	0	2	0	3	0	3
Yes, only when I am not wearing my sound processor	Yes	Right	Left	Hearing loss in both ears, but in one more than in other	Constant: I can always or usually hear it	Somewhere else (state where):	Both ears constantly but sometimes the left side is more in my head than ear	Yes	A big problem	Yes	1	0	0	0	0	0	0			14	Days when I have menieres attacks I don’t wear it	100 All of the time	30	Not a problem	A small problem	A small problem	4	4	8	10	5	5	5	5	5	5	0	0	0	2	0	2	6	0	7	0	7	0	6
Yes, only when I am not wearing my sound processor	Yes	Right	Left	Hearing loss in both ears, but in one more than in other	Intermittent: “comes and goes”	Both ears but worse in the left		No		No										14		0 None of the time	0 None of the time	Not a problem	A moderate problem	A moderate problem	0	5	0	2	0	2	0	1	0	2	0	3	0	2	0	0	0	1	0	2	0	0	0
Yes, it does not depend on my sound processor use	No		Left	Hearing loss in both ears, but in one more than in other	Intermittent: “comes and goes”	Both ears but worse in the left		Yes	A big problem	No										8		50	70	A moderate problem	A moderate problem	A moderate problem	5	5	8	8	10	10	10	10	10	10	10	10	8	8	8	8	9	9	10	10	10	10	10
Yes, only when I am not wearing my sound processor	No		Right	Hearing loss in both ears, but in one more than in other	Constant: I can always or usually hear it	Inside my head		Yes	A moderate problem	Yes	1	0	0	0	0	0	0			16		20	10	A small problem	A small problem	A small problem	1	2	1	1	0	1	1	1	1	1	0	0	1	1	0	1	1	5	1	5	2	8	1
Yes, only when I am not wearing my sound processor	No		Both left and right	Hearing loss in both ears equally	Constant: I can always or usually hear it	Inside my head		Yes	A small problem	Yes	1	0	0	0	1	0	0			16		10	10	Not a problem	A small problem	A small problem	0	3	0	0	0	1	0	0	0	0	0	0	0	3	0	3	0	3	0	3	0	5	0
Yes, only when I am not wearing my sound processor	No		Left	Hearing loss in one ear, good hearing in the other ear	Intermittent: “comes and goes”	Left ear		No		Don't know										14		10	10	Not a problem	A moderate problem	A moderate problem	0	2	0	0	0	1	0	0	0	0	0	0	0	2	0	0	0	5	0	3	0	3	0
Yes, it does not depend on my sound processor use	No		Left	Hearing loss in both ears equally	Constant: I can always or usually hear it	Both ears but worse in the right		Yes	A small problem	No										17	Only by the amount I sleep, I put it on when I get up and take it off when I go to bed	30	20	A small problem	A moderate problem	A small problem	0	3	0	0	0	0	0	1	0	0	0	0	0	1	0	0	1	10	1	10	2	10	1
Yes, only when I am not wearing my sound processor	Yes	Left	Right	Hearing loss in both ears, but in one more than in other	Constant: I can always or usually hear it	Both ears but worse in the right		Yes	A big problem	Yes	1	0	0	0	0	0	0			15		90	40	Not a problem	A big problem	A moderate problem	0	8	0	9	0	9	0	9	0	9	0	1	0	9	0	7	0	9	0	8	0	9	0
Yes, it does not depend on my sound processor use	No		Both left and right	Hearing loss in both ears equally	Constant: I can always or usually hear it	Inside my head		Yes	Not a problem	Yes	0	0	0	0	0	0	1	It was different before, to after the implant	It was different before, to after the implant	13	Maximum variation would be 2hrs	80	10	Not a problem	Not a problem	Not a problem	0	0	6	0	0	0	0	0	0	0	0	0	0	0	0	0	2	0	0	0	0	0	0
Yes, only when I am not wearing my sound processor	No		Right	Hearing loss in both ears equally	Constant: I can always or usually hear it	Left ear		Yes	A big problem	Yes	1	0	0	0	0	0	0			12	My Tinnitus becomes very loud and annoying once I remove my Processor. It does not vary day to day. Processor on NO TINITUS OFF YES.	0 None of the time	0 None of the time	Not a problem	A big problem	A big problem	0	4	0	4	0	0	0	1	0	1	0	0	0	1	0	1	0	10	0	0	3	10	0
Yes, it does not depend on my sound processor use	Yes	Right	Left	Hearing loss in both ears, but in one more than in other	Constant: I can always or usually hear it	Inside my head		Yes	Not a problem	No										16		10	0 None of the time	Not a problem	Not a problem	Not a problem	0	0	0	0	0	0	0	0	0	0	0	0	0	0	0	0	1	1	1	1	1	1	1
Yes, it does not depend on my sound processor use	Yes	Left	Left	Hearing loss in both ears equally	Intermittent: “comes and goes”	Both ears but worse in the left		No		Yes	0	0	0	0	1	0	0			14	I also have hyperaccusis which started during fungicide treatment after infections from both implant operations The hyperacusis is much worse than the tinitis and has affected my life dramatically I have become completely isolated etc	10	0 None of the time	A small problem	Not a problem	A moderate problem	0	0	0	0	1	1	0	0	0	0	0	0	0	2	1	1	0	0	2	2	2	2	2
Yes, only when I am wearing my sound processor	No		Both left and right	Hearing loss in both ears, but in one more than in other	Constant: I can always or usually hear it	Both ears but worse in the left		No		Yes	0	0	0	0	1	0	1	Right processor is masking, left processor is increasing tinnitus!	Right processor is masking, left processor is increasing tinnitus!	15		90	70	A moderate problem	A very big problem	A big problem	7	8	7	10	7	10	7	10	7	10	5	10	4	10	6	10	6	10	6	10	7	10	7
Yes, it does not depend on my sound processor use	Yes	Right	Left	Hearing loss in both ears, but in one more than in other	Constant: I can always or usually hear it	Both ears but worse in the right		Yes	A moderate problem	Yes	1	1	0	0	0	0	0			15	Seasonal depends on waking time which is earlier with daylight saving and bed later. hearing devices go in at wakeup and out at bed	100 All of the time	10	A moderate problem	A moderate problem	A moderate problem	1	1	0	0	0	2	1	2	0	1	0	0	1	1	0	1	0	3	0	2	0	1	0
Yes, it does not depend on my sound processor use	No		Left	Hearing loss in both ears, but in one more than in other	Constant: I can always or usually hear it	Inside my head		Yes	A small problem	Yes	0	0	0	1	0	0	0			6	I wear my implant infrequently. Just when I need to actually hear people.	100 All of the time	40	A moderate problem	A big problem	A big problem	3	5	10	10	10	10	10	10	5	5	10	10	10	10	3	3	10	5	10	10	10	10	5
Yes, only when I am not wearing my sound processor	No		Both left and right	Hearing loss in both ears equally	Intermittent: “comes and goes”	Left ear		Yes	A small problem	No										15		20	10	Not a problem	A small problem	A small problem	0	5	0	1	0	0	0	0	0	0	0	0	0	1	0	0	0	2	0	0	0	0	0
Yes, it does not depend on my sound processor use	Yes	Right	Left	Hearing loss in both ears, but in one more than in other	Constant: I can always or usually hear it	Both ears but worse in the left		Yes	A moderate problem	Yes	1	0	0	0	0	0	0			15	If I’m doing work that can or may produce dust or moisture I remove my processor and Resound hearing aid. Probably around one a week on the average this occurs.	60	0 None of the time	A small problem	A small problem	A moderate problem	1	1	6	6	10	10	9	9	9	9	3	3	10	10	2	1	10	10	10	10	10	10	10
Yes, only when I am not wearing my sound processor	Yes	Left	Right	Hearing loss in both ears equally	Intermittent: “comes and goes”	Both ears but worse in the right		Yes	A moderate problem	No										14	Yes depending on my activities and stress at the te	20	10	A small problem	A small problem	A moderate problem	3	3	3	3	3	3	1	2	2	2	0	0	2	2	0	0	2	2	0	1	1	1	0
Yes, only when I am not wearing my sound processor	Yes	Right	Right	Hearing loss in one ear, good hearing in the other ear	Constant: I can always or usually hear it	Inside my head		Yes	A big problem	No										15	Actually depends how long I’m awake - the implant doesn’t help in terms of the hearing! It’s annoying all the time	100 All of the time	100 All of the time	A moderate problem	A big problem	A big problem	4	7	5	7	4	8	5	8	3	9	3	7	3	8	4	9	7	9	5	8	6	9	5
Yes, only when I am not wearing my sound processor	No		Both left and right	Hearing loss in both ears equally	Constant: I can always or usually hear it	Left ear		Yes	A moderate problem	Yes	0	0	0	0	0	0	1	Doesn't bother me much as take processors off to sleep	Doesn't bother me much as take processors off to sleep	17		0 None of the time	0 None of the time	Not a problem	Not a problem	Not a problem	0	0	0	0	0	0	0	0	0	0	0	0	0	0	0	0	0	0	0	0	0	0	0
Yes, only when I am not wearing my sound processor	Yes	Right	Left	Hearing loss in both ears, but in one more than in other	Intermittent: “comes and goes”	Both ears but worse in the left		Yes	A very big problem	Yes	1	0	0	0	0	0	0			12		30	20	A small problem	A big problem	A moderate problem	0	6	0	4	0	5	0	4	0	5	0	2	0	6	0	2	0	5	0	5	0	5	0
Yes, it does not depend on my sound processor use	No		Both left and right	Hearing loss in both ears equally	Constant: I can always or usually hear it	Somewhere else (state where):	Both ears, fairly equally	Yes	A big problem	Yes	1	0	0	0	0	0	0			24	I wear one at a night, so for around 16 hours a day I am bilateral, and the remaining 8 hours I'm unilateral.	30	30	A small problem	A big problem	A moderate problem	0	7	0	2	1	4	0	0	1	1	0	0	3	6	1	2	4	9	1	5	2	6	1
Yes, it does not depend on my sound processor use	No		Both left and right	Hearing loss in both ears equally	Intermittent: “comes and goes”	Somewhere else (state where):	It's in both ears but they alternate in which one is worse	Don’t know		Don't know										14	I wear my left processor 14 hours a day and my right one I only where when I leave the house so pre-covid it used to be 7-8 hours. Now I don't where it that often.	30	30	A moderate problem	A big problem	A moderate problem	4	7	8	8	8	8	7	7	8	8	5	5	9	9	7	5	4	4	5	4	7	7	6
Yes, it does not depend on my sound processor use	Yes	Left	Right	Hearing loss in both ears, but in one more than in other	Constant: I can always or usually hear it	Both ears but worse in the left		Yes	A moderate problem	Yes	1	0	0	0	0	0	0			14		10	10	Not a problem	A small problem	A small problem	0	0	0	0	0	0	1	2	0	0	0	0	1	2	0	0	1	3	1	3	2	4	2
Yes, it does not depend on my sound processor use	Yes	Right	Left	Hearing loss in both ears, but in one more than in other	Intermittent: “comes and goes”	Left ear		No		Yes	0	0	0	0	1	0	0			16	Tinnitus is a relatively recent experience Prior to that i experienced a roaring sound in my head(which sounded like a plane overhead) which happened frequently, Now I experience both tinnitus and roaring intermiittently, I also had a period recently which was completely free of any sound	20	10	A moderate problem	A moderate problem	A moderate problem	0	1	0	0	1	1	1	1	1	1	0	0	1	1	0	0	0	1	0	0	0	0	0
Yes, it does not depend on my sound processor use	No		Both left and right	Hearing loss in both ears, but in one more than in other	Constant: I can always or usually hear it	Both ears but worse in the left		Yes	A big problem	Yes	1	0	0	0	0	0	0			16		50	30	A moderate problem	A big problem	A moderate problem	3	3	3	3	5	4	0	0	0	0	4	6	2	2	0	0	4	4	2	0	2	0	0
Yes, it does not depend on my sound processor use	Yes	Right	Right	Hearing loss in both ears equally	Intermittent: “comes and goes”	Both ears but worse in the left		Yes	A very big problem	No										12		70	50	A moderate problem	A very big problem	A very big problem	3	7	7	10	3	4	2	4	2	2	1	2	6	8	1	4	9	10	10	10	10	10	10
Yes, only when I am not wearing my sound processor	No		Right	Hearing loss in both ears equally	Intermittent: “comes and goes”	Both ears but worse in the right		No		Yes	0	0	0	0	1	0	0			12	Fatigue is associated with episodes of tinnitus as a result of the severe traumatic brain & bilateral profound deafness injury. I take sedatives x1 zopiclone at night, however often woken during the night with tinnitus. Happens when I change position while sleeping. Some improved over the 4 years in recovery.	10	10	Not a problem	A moderate problem	A small problem	0	3	0	4	0	2	0	0	0	0	0	0	0	0	0	0	0	0	0	0	0	0	0
Yes, only when I am not wearing my sound processor	Yes	Left	Right	Hearing loss in both ears, but in one more than in other	Intermittent: “comes and goes”	Inside my head		Yes	A moderate problem	Don't know										9		0 None of the time	0 None of the time	Not a problem	A moderate problem	Not a problem	0	0	0	0	0	1	0	0	0	0	0	0	0	1	0	0	0	2	0	1	0	1	0
Yes, only when I am not wearing my sound processor	No		Right	Hearing loss in both ears, but in one more than in other	Constant: I can always or usually hear it	Right ear		Yes	A big problem	Yes	0	0	0	1	0	0	0			12	Occasionally I forget to wear it as some days I work form home and am by myself.	20	20	A small problem	A moderate problem	A moderate problem	0	2	2	2	1	3	1	1	3	3	4	3	2	2	1	1	3	2	2	2	4	7	4
Yes, it does not depend on my sound processor use	Yes	Left	Right	Hearing loss in both ears, but in one more than in other	Constant: I can always or usually hear it	Inside my head		Yes	A small problem	No										17	From the time I get up till the time I go to bed I have my processor on……time would very depending on what time I get up or go to bed.	10	10	Not a problem	Not a problem	Not a problem	0	3	0	0	0	0	0	0	0	0	0	0	0	0	0	0	8	8	0	0	8	10	0
Yes, it does not depend on my sound processor use	Yes	Right	Left	Hearing loss in both ears, but in one more than in other	Constant: I can always or usually hear it	Inside my head		Yes	A very big problem	Yes	1	0	0	0	0	0	0			17	It depends on social outings/work commitments	60	40	A small problem	A moderate problem	A big problem	2	10	5	8	4	7	4	7	4	7	3	7	4	7	3	7	4	9	4	10	4	9	5
Yes, it does not depend on my sound processor use	No		Right	Hearing loss in both ears equally	Intermittent: “comes and goes”	Inside my head		Yes	A moderate problem	Yes	1	0	0	0	0	0	0			14		20	10	A small problem	A moderate problem	A moderate problem	1	7	0	0	1	3	0	0	0	0	0	1	2	3	2	1	4	1	1	1	2	1	1
Yes, it does not depend on my sound processor use	Yes	Left	Right	Hearing loss in both ears, but in one more than in other	Constant: I can always or usually hear it	Both ears but worse in the left		Yes	A moderate problem	Yes	1	0	0	0	0	0	0			14		0 None of the time	0 None of the time	Not a problem	A small problem	Not a problem	1	2	0	0	0	0	0	0	0	0	0	0	0	0	0	0	1	3	1	1	2	4	2
Yes, only when I am not wearing my sound processor	No		Both left and right	Hearing loss in both ears, but in one more than in other	Constant: I can always or usually hear it	Both ears but worse in the left		Yes	A moderate problem	No										14	It only varies according to my day … that’s a silly question!	30	20	A small problem	A moderate problem	A moderate problem	0	2	0	2	1	0	0	0	0	0	0	0	0	0	0	0	1	1	1	1	1	1	0
Yes, only when I am not wearing my sound processor	Yes	Right	Left	Hearing loss in both ears, but in one more than in other	Intermittent: “comes and goes”	Both ears but worse in the right		Yes	A small problem	Yes	1	0	0	0	0	0	0			14	Rechargeable batteries (preferred) now expire at 12 hours. If this is near bedtime I may not change batteries.	10	0 None of the time	Not a problem	A small problem	Not a problem	0	0	0	0	0	0	0	0	0	0	0	0	0	0	0	0	0	0	0	0	0	1	0
Yes, it does not depend on my sound processor use	No		Left	Hearing loss in both ears equally	Intermittent: “comes and goes”	Inside my head		Don’t know		Yes	0	0	0	1	1	0	0			14	As I dont work regular 9 - 5 my hours of wearing my implant vary day to day. Generally I wear it from when I wake up in the morning to when I go to bed at night	10	10	A small problem	A moderate problem	A small problem	0	4	0	1	0	1	0	2	0	1	0	1	0	3	0	0	0	1	0	1	0	0	0
Yes, only when I am not wearing my sound processor	Yes	Right	Left	Hearing loss in both ears, but in one more than in other	Constant: I can always or usually hear it	Somewhere else (state where):	Sometimes the noises seem to converge at the back of my head.	Yes	A big problem	Yes	1	0	0	0	0	0	1	I can still hear it in the ear of my hearing aid. But very recently i have heard a noise in my implanted ear.	I can still hear it in the ear of my hearing aid. But very recently i have heard a noise in my implanted ear.	14	Longer than 14 hours if I stay up longer. It goes on when i get up and off only when i go to bed.🤗	10	10	A small problem	A moderate problem	A small problem	2	2	1	2	1	2	0	1	1	2	0	0	0	1	0	0	0	0	0	0	0	0	0
Yes, it does not depend on my sound processor use	Yes	Left	Right	Hearing loss in both ears, but in one more than in other	Constant: I can always or usually hear it	Somewhere else (state where):	In both both ears ( ringing which I can ignore ) but I also 7 months after implnant i developed a pulsatile tinnitus in my implant side. bout 7	Yes	A moderate problem	No										15	Ringing in ears is all day and this was evident before implantation. About 7 months after implantation i developed a pulsatile tinnitus in my implant ear/ side. This has occurred with and without my Implant on . This seems to be reduced currently.	0 None of the time	10	A moderate problem	A moderate problem	A moderate problem	0	1	0	0	0	1	1	1	0	0	0	0	0	0	0	0	0	1	0	0	0	0	0
Yes, only when I am not wearing my sound processor	Yes	Left	Right	Hearing loss in both ears, but in one more than in other	Intermittent: “comes and goes”	Inside my head		No		Yes	0	0	0	1	0	0	0			14		60	60	Not a problem	A moderate problem	A moderate problem	0	2	0	0	0	0	0	0	0	0	0	0	0	0	0	0	0	10	0	10	0	10	5
Yes, it does not depend on my sound processor use	Yes	Right	Left	Hearing loss in both ears, but in one more than in other	Constant: I can always or usually hear it	Both ears but worse in the right		Yes	A moderate problem	No										15	Usually the same but depending what I am doing.	40	10	A small problem	A big problem	A moderate problem	0	5	2	6	0	4	0	3	0	3	0	4	1	7	0	3	2	7	2	7	0	8	0
Yes, only when I am not wearing my sound processor	Yes	Right	Left	Hearing loss in both ears, but in one more than in other	Intermittent: “comes and goes”	Inside my head		No		Yes	0	0	0	0	1	0	0			18	no generally constant	10	10	Not a problem	A small problem	A small problem	0	1	0	0	0	0	0	0	0	0	0	0	0	0	0	0	0	0	0	0	0	0	0
Yes, it does not depend on my sound processor use	Yes	Right	Left	Hearing loss in both ears, but in one more than in other	Constant: I can always or usually hear it	Inside my head		Yes	A small problem	Yes	0	0	0	1	0	0	0			16	It only varies if I forget to put it on when at home and all is quiet	80	10	A small problem	A big problem	A moderate problem	4	8	4	8	1	4	1	1	1	1	0	1	4	8	0	0	5	8	4	8	7	10	0
Yes, it does not depend on my sound processor use	No		Both left and right	Hearing loss in both ears, but in one more than in other	Intermittent: “comes and goes”	Both ears but worse in the left		Yes	Not a problem	Yes	0	0	1	0	0	0	0			16	Varies day to day. Sometimes ringing, sometimes bells, sometimes like a steaming iron and other times like a train approaching through a tunnel and then receding and repeated after a short break. However, doesn't overly bother me even though it's sometimes quite loud (especially the train).	30	0 None of the time	Not a problem	Not a problem	Not a problem	0	0	0	0	0	0	0	0	0	0	0	0	0	0	0	0	1	0	0	0	0	0	0
Yes, it does not depend on my sound processor use	No		Both left and right	Hearing loss in both ears equally	Constant: I can always or usually hear it	Both ears but worse in the right		Yes	A big problem	No										14		30	10	A big problem	A big problem	A big problem	3	3	2	2	2	2	2	2	2	2	2	2	3	3	2	2	10	10	10	10	10	10	9
Yes, only when I am not wearing my sound processor	Yes	Left	Right	Hearing loss in both ears, but in one more than in other	Intermittent: “comes and goes”	Inside my head		Yes	A small problem	Don't know										12		0 None of the time	0 None of the time	Not a problem	Not a problem	Not a problem	0	1	0	0	2	4	0	0	0	0	0	0	0	0	0	0	0	1	0	1	0	2	0
Yes, it does not depend on my sound processor use	Yes	Left	Right	Hearing loss in both ears, but in one more than in other	Constant: I can always or usually hear it	Inside my head		Yes	A moderate problem	No										15		50	30	A small problem	A moderate problem	A moderate problem	0	3	0	4	2	4	4	6	2	4	4	7	3	7	2	0	8	8	8	8	9	9	6
Yes, it does not depend on my sound processor use	No		Left	Hearing loss in both ears, but in one more than in other	Intermittent: “comes and goes”	Both ears but worse in the left		Yes	A moderate problem	Yes	0	0	0	0	0	0	1	The implant seems to case my Tinnitus especially in a loud situation	The implant seems to case my Tinnitus especially in a loud situation	18		20	90	A very big problem	A moderate problem	A big problem	2	2	5	5	1	1	5	5	2	2	5	5	10	10	7	7	10	10	10	10	10	10	10
Yes, only when I am not wearing my sound processor	No		Left	Hearing loss in one ear, good hearing in the other ear	Constant: I can always or usually hear it	Both ears but worse in the left		Yes	A very big problem	Yes	1	0	0	0	0	0	0			14		100 All of the time	80	Not a problem	A very big problem	A big problem	0	9	0	9	0	7	0	9	0	5	0	5	0	10	0	10	0	10	0	10	0	10	0
Yes, it does not depend on my sound processor use	No		Right	Hearing loss in both ears, but in one more than in other	Constant: I can always or usually hear it	Both ears but worse in the left		Yes	A moderate problem	Yes	1	0	0	0	0	0	0			14		20	10	A small problem	A moderate problem	A moderate problem	0	1	1	2	0	3	0	0	0	4	0	0	1	2	1	2	1	5	1	7	0	0	0
Yes, it does not depend on my sound processor use	Yes	Left	Right	Hearing loss in both ears, but in one more than in other	Intermittent: “comes and goes”	Right ear		No		Yes	0	0	0	0	1	0	0			16	Don't have tinnitus for days, then get for several days.	70	30	A small problem	A moderate problem	A small problem	0	3	0	0	1	4	0	2	0	2	0	0	2	2	0	0	6	10	2	10	2	10	0
Yes, only when I am not wearing my sound processor	No		Both left and right	Hearing loss in both ears equally	Intermittent: “comes and goes”	Both ears but worse in the left		Yes	A small problem	Yes	1	0	0	0	0	0	0			14		10	10	Not a problem	A small problem	A small problem	0	3	0	4	0	5	0	0	0	3	0	3	0	4	0	3	0	10	0	10	0	10	0
Yes, it does not depend on my sound processor use	No		Right	Hearing loss in both ears equally	Constant: I can always or usually hear it	Both ears but worse in the left		Yes	A moderate problem	Yes	0	0	0	0	0	1	1	Tinnitus in right ear went away when implanted in August 2018. The tinnitus is now starting to return in that ear.	Tinnitus in right ear went away when implanted in August 2018. The tinnitus is now starting to return in that ear.	18		40	10	A small problem	A moderate problem	A moderate problem	1	5	0	3	0	2	0	4	0	1	0	2	1	4	0	0	0	10	0	8	0	10	1
Yes, it does not depend on my sound processor use	No		Right	Hearing loss in both ears equally	Constant: I can always or usually hear it	Inside my head		Yes	A moderate problem	Yes	1	0	0	0	0	0	0			14		100 All of the time	50	A small problem	A moderate problem	A moderate problem	0	5	5	7	1	5	4	7	2	5	0	0	3	5	0	3	3	7	3	10	3	7	5
Yes, it does not depend on my sound processor use	Yes	Right	Left	Hearing loss in both ears, but in one more than in other	Constant: I can always or usually hear it	Inside my head		Yes	A small problem	No										14		30	10	A small problem	A small problem	A small problem	0	0	0	0	0	0	0	0	0	0	0	0	1	1	0	0	2	8	1	8	1	8	1
Yes, only when I am not wearing my sound processor	Yes	Left	Left	Hearing loss in both ears, but in one more than in other	Intermittent: “comes and goes”	Inside my head		Yes	A moderate problem	Yes	1	0	0	0	0	0	0			12		20	20	Not a problem	A moderate problem	A small problem	0	1	0	2	0	1	0	1	0	2	0	0	0	2	0	2	0	2	0	1	0	1	0
Yes, only when I am not wearing my sound processor	No		Both left and right	Hearing loss in both ears equally	Constant: I can always or usually hear it	Inside my head		Yes	A big problem	Yes	1	0	0	0	0	0	0			14	No really. I wear them whenever I'm awake	10	0 None of the time	Not a problem	A small problem	A small problem	0	2	0	1	0	1	0	1	0	1	0	1	0	1	0	1	0	0	0	0	0	0	0
Yes, it does not depend on my sound processor use	Yes	Right	Left	Hearing loss in both ears, but in one more than in other	Constant: I can always or usually hear it	Both ears but worse in the right		Yes	A moderate problem	No										15	no - same every day	40	20	A moderate problem	A moderate problem	A moderate problem	0	2	0	0	1	1	0	0	0	0	0	0	2	2	0	0	2	2	3	3	3	3	3
Yes, only when I am not wearing my sound processor	No		Both left and right	Hearing loss in both ears equally	Intermittent: “comes and goes”	Both ears but worse in the left		Don’t know		Don't know										15		40	20	A moderate problem	A moderate problem	A moderate problem	0	5	0	0	0	4	0	2	0	7	0	7	0	7	0	2	3	10	0	10	0	5	0
Yes, it does not depend on my sound processor use	Yes	Right	Left	Hearing loss in both ears, but in one more than in other	Constant: I can always or usually hear it	Both ears but worse in the right		Yes	A big problem	No										16	I have cochlears in both ears! Does seem to -depends on my level of frustration	50	70	A moderate problem	A moderate problem	A moderate problem	0	5	5	5	7	7	6	6	5	5	5	5	6	5	6	6	8	10	10	10	9	10	10
Yes, it does not depend on my sound processor use	No		Both left and right	Hearing loss in both ears, but in one more than in other	Intermittent: “comes and goes”	Right ear		Yes	Not a problem	Yes	0	0	1	1	0	0	0			17		20	10	A moderate problem	A big problem	A moderate problem	0	0	2	2	5	5	0	0	0	2	0	1	0	10	0	2	5	0	0	0	5	0	4
Yes, only when I am not wearing my sound processor	Yes	Right	Left	Hearing loss in both ears, but in one more than in other	Constant: I can always or usually hear it	Both ears but worse in the left		Yes	A moderate problem	Yes	1	0	0	0	0	0	0			14		10	0 None of the time	Not a problem	A small problem	A small problem	0	3	0	0	0	3	0	0	0	0	0	0	0	4	0	0	0	0	0	0	0	1	0
Yes, only when I am not wearing my sound processor	Yes	Left	Left	Hearing loss in both ears equally	Intermittent: “comes and goes”	Inside my head		Yes	A small problem	No										10	it can vary some days, a bit longer or a bit shorter	10	10	Not a problem	A small problem	A small problem	0	1	0	1	0	1	0	1	0	0	0	1	0	1	0	1	0	0	0	0	0	0	0
Yes, only when I am not wearing my sound processor	Yes	Left	Right	Hearing loss in both ears, but in one more than in other	Intermittent: “comes and goes”	Inside my head		Don’t know		Yes	0	0	0	1	0	0	0			14		0 None of the time	0 None of the time	Not a problem	A small problem	A small problem	0	0	0	0	0	0	0	0	0	0	0	0	0	0	0	0	0	0	0	0	0	0	0
Yes, it does not depend on my sound processor use	No		Right	Hearing loss in one ear, good hearing in the other ear	Intermittent: “comes and goes”	Right ear		Yes	A moderate problem	Yes	1	0	0	0	0	0	0			0		30	20	A moderate problem	A moderate problem	A moderate problem	2	2	3	3	3	3	3	3	3	3	5	5	5	5	5	5	5	5	3	3	5	5	5
Yes, it does not depend on my sound processor use	No		Both left and right	Hearing loss in both ears, but in one more than in other	Constant: I can always or usually hear it	Left ear		No		No										14		100 All of the time	100 All of the time	A small problem	A small problem	A small problem	0	0	0	0	0	0	0	0	0	0	0	0	0	0	0	0	0	0	0	0	0	0	0
Yes, it does not depend on my sound processor use	Yes	Left	Right	Hearing loss in both ears, but in one more than in other	Intermittent: “comes and goes”	Inside my head		Yes	A moderate problem	No										14	Non, c'est une durée très régukière	20	10	A small problem	A moderate problem	A moderate problem	0	1	0	0	0	1	0	0	0	0	0	0	0	0	0	0	0	0	0	0	0	0	0
Yes, it does not depend on my sound processor use	Yes	Left	Right	Hearing loss in both ears, but in one more than in other	Constant: I can always or usually hear it	Both ears but worse in the right		Yes	A very big problem	Yes	1	0	0	0	0	0	0			14	De 9h jusqu au coucher 23h ou 24h ou plus cela dépend	30	30	A moderate problem	A big problem	A big problem	0	2	2	4	0	2	0	0	0	0	0	2	1	3	1	2	2	3	1	4	1	5	1
Yes, it does not depend on my sound processor use	No		Both left and right	Hearing loss in one ear, good hearing in the other ear	Intermittent: “comes and goes”	Don’t know		Yes	A very big problem	Yes	1	0	0	0	0	0	0			14		100 All of the time	80	A moderate problem	A moderate problem	A big problem	5	7	7	7	10	10	10	10	8	8	8	10	10	10	10	10	10	10	10	10	10	10	8
Yes, it does not depend on my sound processor use	No		Right	Hearing loss in one ear, good hearing in the other ear	Constant: I can always or usually hear it	Both ears but worse in the left		Yes	A moderate problem	Yes	0	0	1	0	0	0	1	Seit ca. einem halben Jahr beidseitig, vorher nur rechts	For about half a year on both sides, previously only on the right	14		80	80	A big problem	A big problem	A big problem	7	7	8	8	10	10	7	7	10	10	3	3	10	10	8	8	10	10	2	2	8	8	8
Yes, it does not depend on my sound processor use	No		Left	Hearing loss in one ear, good hearing in the other ear	Constant: I can always or usually hear it	Left ear		Yes	A moderate problem	Yes	1	0	0	0	0	0	0			6	Es ist nicht immer angenehm	50	30	A small problem	A big problem	A big problem	3	3	0	0	2	4	0	0	0	0	6	9	3	6	2	4	5	8	5	8	4	8	0
Yes, it does not depend on my sound processor use	Yes	Left	Right	Hearing loss in both ears, but in one more than in other	Intermittent: “comes and goes”	Inside my head		Yes	A moderate problem	Yes	0	0	0	0	0	0	1	Hört sich anders an	Sounds different	17		40	20	A small problem	A moderate problem	A moderate problem	6	4	5	5	4	4	3	3	3	3	2	2	6	6	4	4	3	8	2	6	2	5	2
Yes, it does not depend on my sound processor use	Yes	Left	Right	Hearing loss in both ears equally	Intermittent: “comes and goes”	Left ear		No		Yes	0	0	0	0	1	0	0			12	Same every day	10	10	A small problem	A small problem	A small problem	0	0	0	0	0	0	0	0	0	0	0	0	2	0	0	0	0	10	0	0	0	0	0
Yes, it does not depend on my sound processor use	Yes	Left	Right	Hearing loss in both ears, but in one more than in other	Intermittent: “comes and goes”	Both ears but worse in the left		Yes	A moderate problem	Yes	0	0	0	0	1	0	1	Bei Stress kommt er wieder.	In case of stress, he comes back.	17	Vom Aufstehen bis ins Bett gehen.	10	10	A small problem	A big problem	A moderate problem	0	0	0	0	1	8	0	0	8	0	8	10	0	0	0	0	1	10	1	10	1	10	1
Yes, it does not depend on my sound processor use	Yes	Right	Left	Hearing loss in both ears, but in one more than in other	Constant: I can always or usually hear it	Both ears but worse in the left		Yes	A moderate problem	No										14		80	40	A moderate problem	A big problem	A moderate problem	3	3	4	5	2	3	1	2	1	2	0	1	2	3	1	2	5	7	3	4	4	8	3
Yes, it does not depend on my sound processor use	Yes	Right	Left	Hearing loss in both ears, but in one more than in other	Intermittent: “comes and goes”	Inside my head		Yes	A moderate problem	Yes	1	0	0	0	0	0	0			16	pratiquement pas sauf les week-end éventuellement	10	10	A small problem	A moderate problem	A small problem	0	1	1	0	1	0	0	0	0	0	0	0	0	0	1	0	2	0	1	0	1	0	0
Yes, it does not depend on my sound processor use	Yes	Left	Right	Hearing loss in both ears equally	Intermittent: “comes and goes”	Both ears but worse in the left		Yes	A small problem	No										12	Wenn ich geduscht habe und angekleidte bin, setze ich den Soundprozessor und das Hörgerät in die Ohren. Ich trage sie dann den gesamten Tag bis ich wieder zu Bett gehe. Ich verändere die Hörverstärkung so, wie ich sie brauche. Es gibt durchaus Zeiten, wo die Verstärkung auf "0" gestellt wird. Ich habe dazu im Soundprozessor extra ein Programm mit "0-Verstärkung", das ich über den "CR310" Aufrufe.…	20	10	A small problem	A moderate problem	A small problem	0	0	1	1	1	1	5	5	1	1	0	0	9	9	2	2	9	9	0	0	3	10	1
Yes, it does not depend on my sound processor use	No		Right	Hearing loss in one ear, good hearing in the other ear	Constant: I can always or usually hear it	Both ears but worse in the right		Yes	A big problem	No										15	Vom Aufstehen bis zum Zubett gehen, ausser bei manchen sportlichen Aktivitäten	80	20	A small problem	A big problem	A small problem	0	2	0	5	2	9	0	0	0	3	0	0	0	8	0	8	3	10	2	10	3	10	2
Yes, it does not depend on my sound processor use	No		Both left and right	Hearing loss in both ears equally	Constant: I can always or usually hear it	Both ears but worse in the right		Yes	A very big problem	No										20	Non tous les jours sauf la nuit	100 All of the time	100 All of the time	A moderate problem	A very big problem	A very big problem	5	10	6	10	5	10	4	10	4	9	5	8	7	10	7	10	6	10	4	10	7	10	7
Yes, it does not depend on my sound processor use	Yes	Left	Right	Hearing loss in both ears equally	Intermittent: “comes and goes”	Both ears but worse in the right		Yes	A moderate problem	No										16		10	10	A small problem	A small problem	A small problem	0	0	0	0	1	1	0	0	0	0	0	0	1	1	0	0	1	1	1	0	0	0	0
Yes, it does not depend on my sound processor use	Yes	Left	Right	Hearing loss in both ears, but in one more than in other	Intermittent: “comes and goes”	Inside my head		Yes	A moderate problem	Yes	1	0	0	0	0	0	0			11		0 None of the time	0 None of the time	Not a problem	A small problem	A small problem	0	0	0	0	0	0	0	0	0	0	0	0	0	0	0	0	0	0	0	0	0	0	0
Yes, it does not depend on my sound processor use	No		Both left and right	Hearing loss in both ears equally	Intermittent: “comes and goes”	Both ears but worse in the left		Yes	A small problem	No										15	Les acouphènes varient d'intensité. Parfois, je ne les perçoit pas, mais cela peut-être du au fait de ne pas y porter attention. Ils sont toujours plus fort lorsque je ne ne porte pas mes processeurs et toujours davantage à gauche (première oreille implantée et première oreille à avoir été atteinte de surdité brutale et seule atteinte d’otospongiose).	10	10	Not a problem	A moderate problem	A small problem	0	0	0	1	0	0	0	0	0	0	0	1	0	1	0	0	1	1	0	2	2	2	0
Yes, only when I am not wearing my sound processor	Yes	Left	Left	Hearing loss in both ears, but in one more than in other	Intermittent: “comes and goes”	Inside my head		No		Yes	0	0	0	0	1	0	0			15		30	30	Not a problem	A small problem	A small problem	0	0	1	1	1	1	1	1	1	1	1	1	2	2	0	0	1	1	0	0	2	2	2
Yes, it does not depend on my sound processor use	No		Left	Hearing loss in one ear, good hearing in the other ear	Constant: I can always or usually hear it	Both ears but worse in the left		Yes	A very big problem	Yes	1	0	0	0	0	0	1	In den ersten Tagen nach der OP war der Tinnitus schlimmer, wurde dann wieder so laut wie prä-OP, mit ersten Einschalten des Prozessors rückte er deutlich in den Hintergrund. Jetzt schwankt er, ist aber bei eingeschaltetem Prozessor besser zu "überhören".	In the first days after the operation, the tinnitus was worse, then became as loud as pre-OP again, with the first switching on of the processor it moved clearly into the background. Now it fluctuates, but is better to "overhear" when the processor is switched on.	16		90	30	A moderate problem	A big problem	A big problem	3	5	3	7	5	7	2	2	1	0	2	2	2	3	1	5	0	2	0	1	1	2	1
Yes, only when I am not wearing my sound processor	No		Right	Hearing loss in one ear, good hearing in the other ear	Intermittent: “comes and goes”	Right ear		Don’t know		Don't know										13		10	10	Not a problem	A small problem	Not a problem	0	0	0	0	0	0	0	0	0	0	0	0	1	1	0	0	0	0	0	0	0	0	0
Yes, it does not depend on my sound processor use	Yes	Left	Left	Hearing loss in both ears, but in one more than in other	Intermittent: “comes and goes”	Both ears but worse in the right		Yes	A big problem	Yes	1	0	0	0	0	0	0			14	Non je le porte dès le réveil et jusqu’au couché	50	50	A moderate problem	A big problem	A moderate problem	0	0	5	5	5	5	0	0	0	0	0	0	4	8	0	0	0	0	0	0	0	0	4
Yes, it does not depend on my sound processor use	Yes	Left	Right	Hearing loss in both ears, but in one more than in other	Constant: I can always or usually hear it	Inside my head		Yes	A small problem	No										10	Kommt darauf an wann ich aufstehe, dusche oder ob ich allein bin.	80	10	Not a problem	A small problem	A small problem	0	0	1	2	1	1	0	0	0	0	0	0	0	0	0	0	3	4	2	2	2	2	0
Yes, it does not depend on my sound processor use	No		Both left and right	Hearing loss in both ears equally	Intermittent: “comes and goes”	Inside my head		No		Yes	0	0	0	1	1	0	0			14		30	30	A moderate problem	A big problem	A moderate problem	0	0	1	3	6	6	0	0	3	1	0	0	8	8	8	8	10	10	8	8	8	8	10
Yes, it does not depend on my sound processor use	No		Both left and right	Hearing loss in both ears equally	Constant: I can always or usually hear it	Inside my head		Yes	A moderate problem	No										15	Ich trage die Sprachprozessoren täglich vom aufstehen bis zum Zubettgehen.	10	10	A moderate problem	A moderate problem	A moderate problem	0	0	1	1	1	1	1	1	1	1	1	1	2	2	0	0	3	3	2	2	3	10	0
Yes, it does not depend on my sound processor use	Yes	Right	Left	Hearing loss in both ears, but in one more than in other	Constant: I can always or usually hear it	Both ears but worse in the left		Yes	A very big problem	No										6	Oui, fonction de mes contacts de la journée	50	40	A big problem	A big problem	A big problem	5	5	7	7	7	7	4	4	4	4	2	2	6	6	5	5	8	9	7	7	7	7	8
Yes, it does not depend on my sound processor use	Yes	Right	Left	Hearing loss in both ears, but in one more than in other	Constant: I can always or usually hear it	Both ears but worse in the right		Yes	A moderate problem	Yes	0	0	0	0	0	1	1	Wurde gleichmässig schlimmer, unabhängig vom tragen eines Hörgerätes oder CI	Got evenly worse, regardless of wearing a hearing aid or CI	13		100 All of the time	60	A moderate problem	A big problem	A big problem	6	9	5	5	5	8	4	5	4	6	8	10	7	10	2	3	5	8	5	10	4	8	2
Yes, it does not depend on my sound processor use	No		Left	Hearing loss in one ear, good hearing in the other ear	Constant: I can always or usually hear it	Left ear		Yes	A big problem	Yes	0	0	0	0	0	0	1	Nach der OP stärker geworden	Became stronger after surgery	17		60	30	A small problem	A big problem	A big problem	7	7	2	7	3	7	2	6	1	2	1	1	3	8	1	7	1	5	1	3	2	6	1
Yes, it does not depend on my sound processor use	No		Right	Hearing loss in both ears equally	Constant: I can always or usually hear it	Both ears but worse in the right		Yes	A big problem	Yes	0	0	1	0	0	0	0			16		100 All of the time	60	A moderate problem	A moderate problem	A moderate problem	5	5	4	6	9	8	8	8	4	4	7	7	7	7	8	8	6	10	6	10	7	8	7
Yes, it does not depend on my sound processor use	No		Both left and right	Hearing loss in both ears, but in one more than in other	Intermittent: “comes and goes”	Both ears but worse in the left		Yes	A moderate problem	No										13		100 All of the time	10	Not a problem	Not a problem	A small problem	0	0	0	0	0	1	0	1	0	0	0	0	0	1	0	0	0	0	0	0	0	0	0
Yes, it does not depend on my sound processor use	Yes	Left	Right	Hearing loss in both ears, but in one more than in other	Constant: I can always or usually hear it	Both ears but worse in the left		Yes	A moderate problem	Yes	1	0	0	0	0	0	0			14		100 All of the time	80	A moderate problem	A big problem	A big problem	0	5	5	7	4	6	3	3	5	7	3	7	3	5	2	7	3	10	3	10	5	10	3
Yes, only when I am not wearing my sound processor	No		Both left and right	Hearing loss in both ears, but in one more than in other	Intermittent: “comes and goes”	Somewhere else (state where):	auf beiden Ohren gleich stark	Yes	A small problem	No										16	Gibt auch selten Tage , wo ich die Soundprozessoren auch mal länger Trage, zB Geburtstagfeiern oder ähnliches.	30	20	Not a problem	A small problem	A small problem	1	1	0	2	0	1	0	0	0	0	0	0	0	0	0	0	0	0	0	0	0	0	0
Yes, it does not depend on my sound processor use	No		Right	Hearing loss in both ears, but in one more than in other	Constant: I can always or usually hear it	Left ear		No		Yes	0	0	0	0	1	0	0			13	Wenn ich allein bin oder körperliche Arbeiten verrichte, dann trage ich das CI oft nicht.	20	10	Not a problem	A small problem	A moderate problem	3	3	1	1	1	1	1	1	3	3	3	3	1	1	0	0	0	0	0	0	0	0	0
Yes, it does not depend on my sound processor use	Yes	Left	Right	Hearing loss in both ears equally	Constant: I can always or usually hear it	Both ears but worse in the left		Yes	A big problem	No										15	no	60	20	A small problem	A big problem	A moderate problem	0	6	5	5	3	7	3	3	3	3	0	0	3	8	3	8	2	8	2	7	2	6	2
Yes, only when I am not wearing my sound processor	No		Both left and right	Hearing loss in both ears equally	Constant: I can always or usually hear it	Inside my head		Yes	A big problem	Yes	1	0	0	0	0	0	0			16		20	0 None of the time	Not a problem	A small problem	A small problem	0	1	0	0	0	1	0	0	0	0	0	0	0	1	0	0	0	0	0	0	0	0	0
Yes, it does not depend on my sound processor use	Yes	Right	Right	Hearing loss in one ear, good hearing in the other ear	Constant: I can always or usually hear it	Both ears but worse in the right		No		No										16		80	50	A moderate problem	A big problem	A moderate problem	0	5	2	2	4	6	0	0	2	2	0	0	2	3	1	1	3	3	3	5	2	2	2
Yes, only when I am not wearing my sound processor	Yes	Left	Right	Hearing loss in both ears, but in one more than in other	Intermittent: “comes and goes”	Inside my head		Yes	A very big problem	Yes	1	0	0	0	0	0	0			15		10	0 None of the time	Not a problem	A big problem	A big problem	1	1	0	1	0	2	1	2	0	1	0	1	1	2	0	0	1	3	2	4	1	4	0
Yes, it does not depend on my sound processor use	No		Left	Hearing loss in both ears equally	Constant: I can always or usually hear it	Inside my head		Yes	A very big problem	Yes	1	0	0	0	0	0	0			17	During weekdays when working I wear it for full day.. weekends at home I don’t wear it unless I am going out or seeing people	90	20	A moderate problem	A moderate problem	A moderate problem	7	4	5	5	5	5	5	5	5	5	0	0	5	5	5	5	5	5	5	5	5	5	5
Yes, it does not depend on my sound processor use	No		Both left and right	Hearing loss in both ears equally	Intermittent: “comes and goes”	Both ears but worse in the left		No		Yes	1	0	0	1	0	0	1	J'ai des acouphènes surtout à l'oreille gauche. Cette oreille gauche a subit une chute d'audition et donc des acouphènes constamment. Cela a diminué avec l'implantation mais les acouphènes sont toujours présents.	I have tinnitus especially in my left ear. This left ear suffered a hearing loss and therefore tinnitus constantly. This has decreased with implantation but tinnitus is still present.	12		80	60	A big problem	A very big problem	A very big problem	2	6	7	9	2	2	4	2	6	4	1	1	8	7	2	2	5	10	3	10	5	10	6
Yes, it does not depend on my sound processor use	Yes	Left	Right	Hearing loss in both ears, but in one more than in other	Intermittent: “comes and goes”	Somewhere else (state where):	Mal links mal rechts. Je nach Situation unterschiedlich stark ausgeprägt oder vorhanden	Yes	A moderate problem	Yes	0	0	0	0	0	0	1	Mal besser mal sclechter . Je nach Einstellung Lautstärke und aktuelles Befinden	Sometimes better times sclechter . Depending on the setting volume and current condition	16		10	10	A small problem	A big problem	A moderate problem	8	2	0	0	1	1	0	0	2	2	0	0	5	0	1	0	7	0	2	0	2	0	2
Yes, only when I am not wearing my sound processor	Yes	Left	Left	Hearing loss in both ears equally	Intermittent: “comes and goes”	Left ear		No		No										16	RARELY	40	0 None of the time	Not a problem	A moderate problem	A moderate problem	9	8	0	0	0	4	0	2	0	0	0	0	0	0	0	0	0	0	0	0	0	0	0
Yes, it does not depend on my sound processor use	Yes	Right	Left	Hearing loss in both ears, but in one more than in other	Constant: I can always or usually hear it	Both ears but worse in the left		Yes	A big problem	No										7		100 All of the time	100 All of the time	A moderate problem	A big problem	A big problem	10	10	5	5	10	10	5	5	5	5	5	5	10	10	5	5	10	10	5	5	10	10	10
Yes, only when I am not wearing my sound processor	Yes	Right	Left	Hearing loss in both ears, but in one more than in other	Constant: I can always or usually hear it	Both ears but worse in the right		Yes	A very big problem	Yes	1	0	0	0	0	0	0			8	Je ne comprends pas ,si vous parlez de l'implant en heures,ou des acouphènes. ?? Je porte mon implant environ 8..10h par jour, tout dépend de mon activité. Et quand je le porte à gauche ,mes acouphènes s'atténuent.	10	0 None of the time	Not a problem	A small problem	A small problem	0	0	0	1	0	1	0	0	0	1	0	0	0	2	0	1	0	1	0	2	0	3	0
Yes, only when I am not wearing my sound processor	No		Right	Hearing loss in one ear, good hearing in the other ear	Constant: I can always or usually hear it	Left ear		Yes	A very big problem	Yes	1	0	0	0	0	0	0			7		100 All of the time	80	A big problem	A big problem	A big problem	6	6	5	9	8	8	5	9	4	8	3	6	4	8	3	8	6	9	3	8	4	8	3
Yes, it does not depend on my sound processor use	No		Right	Hearing loss in both ears equally	Constant: I can always or usually hear it	Both ears but worse in the left		Yes	A big problem	Yes	0	0	0	0	0	0	1	Elles sont différentes sur la sonorité	They are different in sound	15		100 All of the time	70	A moderate problem	A moderate problem	A moderate problem	4	3	8	8	6	5	2	2	2	2	6	2	6	3	5	2	5	0	5	0	6	0	5
Yes, it does not depend on my sound processor use	Yes	Left	Right	Hearing loss in both ears, but in one more than in other	Constant: I can always or usually hear it	Right ear		Yes	A big problem	Yes	1	0	0	0	0	0	0			12		100 All of the time	50	A moderate problem	A big problem	A big problem	3	3	3	5	0	0	0	0	0	0	0	0	0	0	0	0	0	0	0	0	0	0	0
Yes, it does not depend on my sound processor use	No		Left	Hearing loss in both ears equally	Constant: I can always or usually hear it	Inside my head		Yes	A big problem	No										16		50	30	A small problem	A big problem	A small problem	0	5	0	0	2	5	0	1	2	5	1	7	5	10	0	8	7	10	5	10	10	10	8
Yes, only when I am not wearing my sound processor	Yes	Right	Left	Hearing loss in both ears equally	Intermittent: “comes and goes”	Right ear		Yes	A small problem	Yes	0	0	0	0	0	1	0			16		10	10	Not a problem	A small problem	A small problem	0	0	0	0	0	1	0	0	0	1	0	0	0	0	0	0	0	0	0	0	0	0	0
Yes, only when I am not wearing my sound processor	Yes	Left	Right	Hearing loss in both ears, but in one more than in other	Intermittent: “comes and goes”	Somewhere else (state where):	wenn ich das ci trage höre ich rechts keinen tinitus nur wenn ich das ci ablege höre ich ihn ,links ist er mal da und mal nicht	Yes	A moderate problem	Yes	1	0	0	1	0	0	0			15		70	50	Not a problem	A big problem	A big problem	3	7	5	7	6	8	1	2	1	2	1	1	4	8	4	6	8	10	1	10	1	4	1
Yes, it does not depend on my sound processor use	No		Both left and right	Hearing loss in both ears, but in one more than in other	Intermittent: “comes and goes”	Both ears but worse in the right		Yes	A moderate problem	Yes	0	0	0	0	0	0	1	Wenn der Tinnitus kommt, habe ich gleichzeitig eine Hyperakusis, da ist jeder Schal unangenehm	When the tinnitus comes, I have hyperacusis at the same time, because every scarf is unpleasant	16		10	10	A moderate problem	A big problem	A moderate problem	7	1	2	1	2	2	0	0	0	0	0	0	5	3	5	2	5	10	5	10	5	10	3
Yes, it does not depend on my sound processor use	No		Both left and right	Hearing loss in both ears equally	Intermittent: “comes and goes”	Both ears but worse in the right		Yes	A big problem	Yes	1	0	0	0	0	0	0			11	Links trage ich länger (CP1000), da Qualität besser ist und wegen drahtlose Verbindung, Rechts (CP910). Abhängig von der Arbeit, Veranstaltungen etc, wie lange ich ich Cis trage	70	80	A moderate problem	A big problem	A big problem	0	4	8	3	6	4	0	0	0	1	8	9	9	3	0	2	7	0	8	0	5	0	0
Yes, only when I am not wearing my sound processor	No		Right	Hearing loss in both ears, but in one more than in other	Constant: I can always or usually hear it	Inside my head		Yes	A moderate problem	Yes	1	0	0	0	0	0	0			17	Processor in use in waking hours. Sometimes battery needs replacing, most times not.	10	0 None of the time	Not a problem	Not a problem	Not a problem	0	0	0	0	0	0	0	0	0	0	0	0	0	0	0	0	0	0	0	0	0	0	0
Yes, it does not depend on my sound processor use	No		Both left and right	Hearing loss in both ears, but in one more than in other	Constant: I can always or usually hear it	Both ears but worse in the left		Yes	A very big problem	No										12	nom je les porte 12h environ tout les 2	80	100 All of the time	A moderate problem	A very big problem	A very big problem	10	10	10	10	10	10	10	10	10	10	10	10	10	10	10	10	10	10	10	10	10	10	10
Yes, only when I am not wearing my sound processor	No		Both left and right	Hearing loss in both ears equally	Intermittent: “comes and goes”	Left ear		Yes	A moderate problem	Yes	1	0	0	0	0	0	0			16		0 None of the time	0 None of the time	Not a problem	A small problem	Not a problem	0	0	0	0	0	0	0	0	0	0	0	0	0	0	0	0	0	0	0	0	0	0	0
Yes, it does not depend on my sound processor use	Yes	Left	Right	Hearing loss in one ear, good hearing in the other ear	Intermittent: “comes and goes”	Left ear		Yes	Not a problem	No										14	Bei Arbeiten in lauter Umgebung weniger.	30	0 None of the time	Not a problem	Not a problem	Not a problem	0	0	0	0	0	0	0	0	0	0	0	0	1	0	0	0	1	0	1	0	1	0	0
Yes, it does not depend on my sound processor use	Yes	Right	Left	Hearing loss in both ears, but in one more than in other	Constant: I can always or usually hear it	Both ears but worse in the left		Yes	A moderate problem	Yes	1	0	0	0	0	0	0			10	je garde le processeur plus longtemps quand est prevue une sortie le soir ou quand une invitation est prevue.je ne mets pas mon processeur quand je vais à la plage ou à la piscine bien que j utilise le set etanche pour la marche aquatique	100 All of the time	80	A moderate problem	A big problem	A big problem	3	8	5	9	3	7	0	4	2	7	2	8	2	8	2	7	2	7	2	7	2	10	2
Yes, it does not depend on my sound processor use	Yes	Left	Right	Hearing loss in both ears, but in one more than in other	Constant: I can always or usually hear it	Both ears but worse in the left		No		Don't know										8	Er baut sich auf, wenn Geräusche und Lärm dazukommen. Staubsauger, Autolärm, Föhn	100 All of the time	100 All of the time	A big problem	A small problem	A big problem	10	6	6	3	8	4	5	2	7	3	8	5	7	5	7	4	5	10	5	10	7	10	7
Yes, only when I am not wearing my sound processor	No		Both left and right	Hearing loss in both ears equally	Intermittent: “comes and goes”	Both ears but worse in the left		Yes	A very big problem	Yes	1	0	0	0	0	0	0			15		30	30	Not a problem	A small problem	A very big problem	0	0	5	10	0	10	0	0	0	5	0	0	0	10	0	10	0	10	2	10	3	10	0
Yes, it does not depend on my sound processor use	No		Both left and right	Hearing loss in both ears, but in one more than in other	Constant: I can always or usually hear it	Both ears but worse in the left		Yes	A moderate problem	Yes	1	0	0	0	0	0	0			15		100 All of the time	20	A small problem	A moderate problem	A moderate problem	0	0	1	1	1	1	0	0	0	0	0	0	1	1	1	2	1	2	0	0	1	2	0
Yes, it does not depend on my sound processor use	No		Both left and right	Hearing loss in both ears equally	Intermittent: “comes and goes”	Inside my head		No		Yes	0	0	0	0	1	0	1	De temps en temps mais pour l oreille droite (première opération) c était très intense, le deuxième à gauche très récemment et peu d acouphènes pour l instant	From time to time but for the right ear (first operation) c was very intense, the second on the left very recently and little tinnitus for the moment	13	Des fois moins car j apprécie aussi le silence de temps en temps, c est reposant.	40	60	A moderate problem	A big problem	A moderate problem	0	3	1	3	4	8	0	0	2	5	0	0	1	3	0	0	4	0	0	0	4	0	0
Yes, it does not depend on my sound processor use	Yes	Left	Right	Hearing loss in one ear, good hearing in the other ear	Intermittent: “comes and goes”	Left ear		Yes	A moderate problem	No										10	Sonntags als Hörpause schon mal weniger	50	50	A moderate problem	A small problem	A moderate problem	0	0	4	4	5	5	4	4	4	4	4	4	4	4	3	3	4	4	0	0	0	0	0
Yes, it does not depend on my sound processor use	Yes	Left	Right	Hearing loss in both ears equally	Intermittent: “comes and goes”	Somewhere else (state where):	Indiféremment dans les 2 oreilles, mais pas plus l'une que l'autre	Yes	A big problem	Yes	0	0	0	0	1	0	1	Très gros problème pendant un an environ, maintenant ça revient légèrement de temps en temps	Very big problem for about a year, now it comes back slightly from time to time	12	En général, je retire mon processeur les après-midi, ceci pour forcer l'oreille gauche, appareillée, à travailler. A partir du moment où l'oreille droite implantée a vraiment dominé, l'autre oreille, appareillée, devenait de plus en plus inutile. En restant quelques heures sans mon processeur, je l'oblige à travailler, elle se maintient, mais ne me permet plus de suivre une discussion ou le son d…	0 None of the time	0 None of the time	Not a problem	Not a problem	Not a problem	0	0	0	0	0	0	0	0	0	0	0	0	0	0	0	0	0	0	0	0	0	0	0
Yes, it does not depend on my sound processor use	Yes	Right	Left	Hearing loss in both ears, but in one more than in other	Constant: I can always or usually hear it	Both ears but worse in the left		Yes	A very big problem	Yes	1	0	0	0	0	0	0			12	ohne Cochlea bin ich nur der halbe mensch	70	70	A moderate problem	A very big problem	A very big problem	2	3	3	7	5	8	2	5	2	6	2	7	4	8	2	8	1	5	3	7	1	5	2
Yes, it does not depend on my sound processor use	No		Left	Hearing loss in one ear, good hearing in the other ear	Constant: I can always or usually hear it	Right ear		No		No										12		80	70	A very big problem	A big problem	A very big problem	7	7	6	6	9	9	7	7	8	8	9	9	9	9	5	5	10	10	10	10	10	10	10
Yes, it does not depend on my sound processor use	Yes	Right	Right	Hearing loss in both ears, but in one more than in other	Intermittent: “comes and goes”	Both ears but worse in the right		Yes	A moderate problem	Yes	1	0	0	0	0	0	0			15		50	50	A moderate problem	A moderate problem	A moderate problem	5	5	9	9	6	6	6	6	6	6	7	7	8	8	2	2	9	9	10	10	9	9	9
Yes, it does not depend on my sound processor use	No		Right	Hearing loss in one ear, good hearing in the other ear	Intermittent: “comes and goes”	Right ear		Yes	A very big problem	Yes	1	0	0	0	0	0	0			15	Bei Stresssituationen ist der Tinnitus ständig da. Wenn es mir gut geht, ich keine psychischen Belastungen habe ist der Tinnitus weniger aktiv. Bei einer lauten Umgebung merke ich ihn auch sehr. Der Pfeifton, den ich früher vor der Implantation hatte ist verschwunden. Das Rauschen wie Wasser in der Kanalisation ist sonst zu spüren.	50	50	A big problem	A big problem	A big problem	9	9	9	9	10	9	10	10	8	8	8	9	10	10	9	9	10	10	10	10	10	10	9
Yes, it does not depend on my sound processor use	No		Right	Hearing loss in both ears equally	Constant: I can always or usually hear it	Right ear		No		No										14	Gemiddeld de gehele dag.Wel te verstaan overdag	50	30	A big problem	A big problem	A big problem	2	2	6	6	6	6	4	4	3	3	6	6	2	5	7	2	2	4	8	10	6	10	5
Yes, only when I am not wearing my sound processor	No		Both left and right	Hearing loss in both ears equally	Intermittent: “comes and goes”	Right ear		Yes	A big problem	Yes	0	0	0	0	0	1	0			12		0 None of the time	0 None of the time	Not a problem	A small problem	Not a problem	0	0	0	0	0	0	0	0	0	0	0	0	0	0	0	0	0	0	0	0	0	0	0
Yes, it does not depend on my sound processor use	No		Left	Hearing loss in both ears equally	Constant: I can always or usually hear it	Left ear		Yes	A big problem	No										15		80	40	A moderate problem	A moderate problem	A moderate problem	6	6	7	7	4	4	3	3	3	3	3	3	4	4	3	3	2	2	3	3	2	2	4
Yes, it does not depend on my sound processor use	No		Left	Hearing loss in both ears equally	Constant: I can always or usually hear it	Left ear		Yes	A small problem	Yes	0	0	1	1	0	0	1	Der Sound hat sich drastisch verändert	The sound has changed drastically	16		100 All of the time	50	A big problem	A big problem	A big problem	0	0	0	0	5	5	0	0	4	4	4	4	8	8	0	0	5	5	7	7	7	7	6
Yes, it does not depend on my sound processor use	Yes	Right	Left	Hearing loss in both ears, but in one more than in other	Intermittent: “comes and goes”	Left ear		No		Don't know										15	does not vary	10	10	A small problem	A moderate problem	A small problem	0	0	0	0	3	3	0	0	1	1	0	0	0	0	0	0	5	0	0	0	5	0	0
Yes, it does not depend on my sound processor use	No		Both left and right	Hearing loss in both ears equally	Constant: I can always or usually hear it	Inside my head		Yes	A small problem	No										16		30	0 None of the time	Not a problem	A small problem	A small problem	0	1	0	0	0	1	0	0	0	0	0	0	0	0	0	0	0	0	0	0	0	0	0
Yes, it does not depend on my sound processor use	Yes	Left	Right	Hearing loss in both ears, but in one more than in other	Intermittent: “comes and goes”	Somewhere else (state where):	Beide Ohren ca. gleich	Yes	A small problem	Yes	1	0	0	1	0	0	0			15		20	10	Not a problem	A small problem	A small problem	0	0	0	1	0	4	1	4	0	3	0	2	0	4	0	1	0	1	0	0	0	1	0
[truncated: 78 more columns]
